# Supplementary material for: Epidemiological patterns of motorcycle-related injuries in Cameroon: A comparative analysis of motorcycle users and pedestrians
Source: PLOS Glob Public Health. 2026 Apr 20;6(4):e0005816. doi: 10.1371/journal.pgph.0005816 (PMC13094955; doi:10.1371/journal.pgph.0005816)
Supplement: S1 File — (CSV) [file pgph.0005816.s001.csv]

age_group	sex	marital_status_recoded	education	occupation_group	urban	Participant	i_activity_lbl	i_helmet_lbl	i_alcohol_patient_lbl	delay_cat	ais_cat	general	face	head_neck	chest	abdomen	extremities	transfusion	admission	face_surgery	head_surgery	chest_surgery	los_cat	ED disposition	disposition_at_discharge
0–14	Female	Single	Primary	Non-employed/Household	Rural	Padestrian	Travelling	NA	No	<1 hour	One severe	Not injured	Not injured	Not injured	Not injured	Not injured	Injured	No	Admitted	NA	NA	NA	0–1 days	Admitted to ward	Major disability
15–24	Male	Single	Secondary	Non-employed/Household	Urban	Padestrian	Travelling	NA	No	?24 hours	One severe	Not injured	Not injured	Injured	Not injured	Not injured	Not injured	No	Admitted	NA	No	NA	0–1 days	Admitted to ward	Major disability
45–59	Female	Single	NA	White-collar/Low exposure	Urban	Padestrian	Leisure	Not available	No	1–5 hours	One severe	Not injured	Not injured	Not injured	Not injured	Not injured	Injured	No	Admitted	NA	NA	NA	NA	Left against medical advice	Minor disability
15–24	Male	Single	University	Non-employed/Household	Urban	Padestrian	NA	NA	NA	NA	None	Not injured	Not injured	Injured	Not injured	Not injured	Not injured	No	Admitted	NA	NA	NA	NA	Admitted to ward	Little or no disability
NA	Female	Married/Partnered	Primary	Non-employed/Household	NA	Padestrian	Leisure	NA	NA	?24 hours	None	Not injured	Not injured	Not injured	Not injured	Not injured	Not injured	No	Not admitted	NA	NA	NA	NA	Left against medical advice	NA
45–59	Male	Single	Secondary	Manual/Farming	Rural	Padestrian	Leisure	NA	NA	<1 hour	None	Not injured	Not injured	Not injured	Not injured	Not injured	Injured	No	Admitted	NA	NA	NA	NA	Admitted to ward	Minor disability
0–14	Female	Single	Primary	Non-employed/Household	Rural	Padestrian	Domestic activity	NA	No	6–23 hours	One severe	Not injured	Not injured	Not injured	Not injured	Injured	Injured	No	Admitted	NA	NA	NA	2–7 days	Admitted to ward	Major disability
35–44	Male	Married/Partnered	No formal education	White-collar/Low exposure	Urban	Padestrian	Leisure	Availabe used	No	NA	None	Not injured	Not injured	Injured	Not injured	Not injured	Injured	No	Admitted	NA	NA	NA	2–7 days	Admitted to ward	Minor disability
35–44	Female	Single	Secondary	Manual/Farming	Urban	Padestrian	Work	NA	No	1–5 hours	One severe	Not injured	Not injured	Not injured	Not injured	Not injured	Injured	No	Admitted	NA	NA	NA	8–30 days	Admitted to ward	Minor disability
15–24	Female	Single	Secondary	Non-employed/Household	Urban	Padestrian	Leisure	NA	NA	NA	None	Not injured	Not injured	Injured	Not injured	Not injured	Not injured	No	Admitted	NA	NA	NA	2–7 days	Admitted to ward	Little or no disability
60+	Female	Previously married	Primary	Unemployed/Other	Urban	Padestrian	Work	NA	No	NA	One severe	Not injured	Not injured	Not injured	Not injured	Not injured	Injured	No	Admitted	NA	NA	NA	2–7 days	Admitted to ward	Major disability
25–34	Male	Single	University	White-collar/Low exposure	Urban	Padestrian	Work	Not available	No	NA	One severe	Not injured	Injured	Not injured	Not injured	Not injured	Not injured	No	Admitted	NA	NA	NA	2–7 days	Admitted to ward	Little or no disability
45–59	Male	Single	NA	White-collar/Low exposure	Urban	Padestrian	Work	Not available	NA	<1 hour	Multiple severe	Not injured	Not injured	Not injured	Not injured	Not injured	Not injured	No	Not admitted	NA	NA	NA	NA	Left against medical advice	NA
25–34	Male	Married/Partnered	University	Non-employed/Household	Urban	Padestrian	Work	NA	No	NA	None	Injured	Not injured	Injured	Not injured	Not injured	Injured	No	Admitted	NA	NA	NA	2–7 days	Admitted to ward	Minor disability
25–34	Male	Married/Partnered	NA	Non-employed/Household	Urban	Padestrian	NA	NA	No	NA	None	Not injured	Not injured	Not injured	Not injured	Not injured	Injured	No	Admitted	NA	NA	NA	0–1 days	Admitted to ward	Minor disability
45–59	Female	Married/Partnered	Primary	Non-employed/Household	Urban	Padestrian	Leisure	NA	No	NA	One severe	Not injured	Not injured	Not injured	Not injured	Not injured	Injured	No	Admitted	NA	NA	NA	8–30 days	Admitted to ward	Minor disability
45–59	Female	Married/Partnered	Primary	White-collar/Low exposure	Urban	Padestrian	Leisure	NA	Yes	<1 hour	One severe	Not injured	Not injured	Not injured	Not injured	Not injured	Not injured	No	Not admitted	NA	NA	NA	NA	Left against medical advice	NA
0–14	Male	Single	Primary	Non-employed/Household	Urban	Padestrian	Travelling	NA	No	1–5 hours	One severe	Not injured	Injured	Injured	Not injured	Not injured	Not injured	No	Admitted	NA	NA	NA	2–7 days	Emergency ward observation	Minor disability
60+	Male	Married/Partnered	NA	White-collar/Low exposure	Urban	Padestrian	NA	NA	NA	NA	Multiple severe	Not injured	Not injured	Not injured	Not injured	Not injured	Not injured	No	Not admitted	NA	NA	NA	NA	Died	NA
35–44	Male	NA	Primary	Manual/Farming	Rural	Padestrian	Work	NA	NA	NA	Multiple severe	Not injured	Not injured	Not injured	Not injured	Not injured	Not injured	No	Not admitted	NA	NA	NA	NA	Left against medical advice	NA
25–34	Female	Married/Partnered	University	Non-employed/Household	Urban	Padestrian	Leisure	NA	No	<1 hour	One severe	Not injured	Not injured	Not injured	Not injured	Not injured	Not injured	No	Not admitted	NA	NA	NA	NA	Left against medical advice	NA
NA	Male	NA	NA	Unemployed/Other	NA	Padestrian	NA	NA	NA	NA	One severe	Not injured	Not injured	Not injured	Not injured	Not injured	Not injured	No	Not admitted	NA	NA	NA	NA	Died	NA
15–24	Male	Single	Secondary	Manual/Farming	Urban	Padestrian	Work	Not available	No	NA	Multiple severe	Not injured	Not injured	Not injured	Not injured	Not injured	Injured	No	Admitted	NA	NA	NA	8–30 days	Admitted to ward	Minor disability
45–59	Female	Previously married	University	White-collar/Low exposure	Urban	Padestrian	Work	NA	No	NA	One severe	Not injured	Not injured	Not injured	Not injured	Not injured	Not injured	No	Admitted	Yes	NA	NA	2–7 days	Admitted to ward	Minor disability
45–59	Male	Married/Partnered	Secondary	White-collar/Low exposure	Urban	Padestrian	Work	NA	No	NA	One severe	Not injured	Not injured	Not injured	Not injured	Not injured	Injured	No	Admitted	NA	NA	NA	8–30 days	Admitted to ward	Minor disability
60+	Female	Previously married	NA	Unemployed/Other	Urban	Padestrian	Leisure	NA	NA	<1 hour	None	Not injured	Not injured	Not injured	Not injured	Not injured	Not injured	No	Admitted	NA	NA	NA	2–7 days	Admitted to ward	Minor disability
45–59	Female	NA	NA	White-collar/Low exposure	Urban	Padestrian	Leisure	NA	NA	NA	None	Not injured	Not injured	Injured	Not injured	Not injured	Not injured	No	Admitted	NA	NA	NA	2–7 days	Admitted to ward	Little or no disability
45–59	Male	Married/Partnered	NA	White-collar/Low exposure	Urban	Padestrian	Work	NA	NA	NA	Multiple severe	Not injured	Injured	Injured	Not injured	Not injured	Injured	No	Admitted	NA	NA	NA	2–7 days	Admitted to ward	Minor disability
35–44	Male	Single	Primary	Manual/Farming	Urban	Padestrian	Leisure	NA	No	NA	One severe	Not injured	Injured	Injured	Not injured	Injured	Injured	No	Admitted	NA	NA	NA	8–30 days	Admitted to ward	Minor disability
35–44	Female	Single	Primary	Non-employed/Household	Rural	Padestrian	Leisure	NA	No	1–5 hours	Multiple severe	Not injured	Not injured	Not injured	Injured	Not injured	Injured	No	Admitted	NA	NA	NA	2–7 days	Emergency ward observation	Minor disability
15–24	Male	Single	NA	Non-employed/Household	Urban	Padestrian	NA	NA	NA	1–5 hours	None	Not injured	Not injured	Not injured	Not injured	Not injured	Not injured	No	Not admitted	NA	NA	NA	NA	Left against medical advice	NA
0–14	Male	Single	Primary	Non-employed/Household	Urban	Padestrian	NA	NA	No	<1 hour	None	Injured	Not injured	Not injured	Not injured	Not injured	Injured	No	Admitted	NA	NA	NA	2–7 days	Emergency ward observation	Major disability
25–34	Male	Married/Partnered	Secondary	Manual/Farming	Urban	Padestrian	Leisure	NA	NA	NA	One severe	Not injured	Injured	Injured	Not injured	Not injured	Not injured	No	Admitted	NA	NA	NA	8–30 days	Admitted to ward	Little or no disability
0–14	Female	Single	Primary	Unemployed/Other	Urban	Padestrian	Leisure	NA	No	1–5 hours	One severe	Not injured	Not injured	Injured	Not injured	Not injured	Not injured	No	Admitted	NA	Yes	NA	2–7 days	Directly to OR	Minor disability
45–59	Female	Married/Partnered	No formal education	White-collar/Low exposure	Urban	Padestrian	Work	NA	No	<1 hour	Multiple severe	Injured	Not injured	Not injured	Injured	Not injured	Injured	No	Admitted	NA	NA	NA	2–7 days	Admitted to ward	Minor disability
0–14	Male	Single	Primary	Non-employed/Household	Urban	Padestrian	Leisure	NA	No	?24 hours	None	Not injured	Injured	Injured	Not injured	Not injured	Not injured	No	Admitted	NA	NA	NA	2–7 days	Admitted to ward	Little or no disability
60+	Male	Single	NA	Manual/Farming	Rural	Padestrian	Leisure	NA	NA	1–5 hours	One severe	Not injured	Not injured	Injured	Not injured	Not injured	Not injured	No	Admitted	NA	NA	NA	2–7 days	Admitted to ward	Little or no disability
15–24	Male	Single	NA	Manual/Farming	Urban	Padestrian	Work	NA	NA	NA	Multiple severe	Not injured	Not injured	Injured	Not injured	Not injured	Not injured	No	Admitted	NA	NA	NA	NA	Left against medical advice	Little or no disability
60+	Female	Married/Partnered	Secondary	White-collar/Low exposure	Urban	Padestrian	NA	Not available	NA	<1 hour	Multiple severe	Not injured	Injured	Injured	Not injured	Not injured	Injured	No	Admitted	NA	NA	NA	2–7 days	Admitted to ward	Deceased
15–24	Male	Single	NA	Manual/Farming	Rural	Padestrian	Leisure	NA	NA	NA	One severe	Not injured	Not injured	Not injured	Not injured	Not injured	Injured	No	Admitted	NA	NA	NA	2–7 days	Emergency ward observation	Minor disability
25–34	Male	Single	NA	White-collar/Low exposure	Urban	Padestrian	Leisure	NA	NA	NA	None	Not injured	Not injured	Not injured	Not injured	Not injured	Not injured	No	Not admitted	NA	NA	NA	NA	Emergency ward observation	NA
0–14	Male	Single	Primary	Non-employed/Household	Urban	Padestrian	Leisure	NA	No	NA	Multiple severe	Not injured	Not injured	Not injured	Not injured	Not injured	Not injured	Yes	Not admitted	NA	NA	NA	NA	Transferred	NA
15–24	Male	Single	Secondary	Unemployed/Other	Urban	Padestrian	Leisure	NA	No	NA	One severe	Not injured	Not injured	Not injured	Not injured	Not injured	Injured	No	Admitted	NA	NA	NA	2–7 days	Admitted to ward	Major disability
45–59	Male	Single	NA	Manual/Farming	Urban	Padestrian	Leisure	NA	NA	NA	None	Not injured	Not injured	Not injured	Not injured	Not injured	Not injured	No	Not admitted	NA	NA	NA	NA	Died	NA
0–14	Female	Single	Primary	Non-employed/Household	Rural	Padestrian	Leisure	NA	No	NA	One severe	Not injured	Not injured	Not injured	Not injured	Not injured	Injured	No	Admitted	NA	NA	NA	8–30 days	Emergency ward observation	Major disability
60+	Male	Married/Partnered	University	Non-employed/Household	Urban	Padestrian	Leisure	NA	No	NA	One severe	Not injured	Not injured	Not injured	Not injured	Not injured	Injured	No	Admitted	NA	NA	NA	0–1 days	Emergency ward observation	Minor disability
0–14	Female	Single	Primary	Non-employed/Household	Rural	Padestrian	Leisure	NA	No	?24 hours	None	Injured	Injured	Not injured	Not injured	Not injured	Not injured	No	Admitted	NA	NA	NA	8–30 days	Emergency ward observation	Major disability
45–59	Male	Married/Partnered	NA	White-collar/Low exposure	Urban	Padestrian	Leisure	NA	NA	?24 hours	One severe	Not injured	Not injured	Not injured	Not injured	Not injured	Not injured	No	Not admitted	NA	NA	NA	NA	Left against medical advice	NA
0–14	Male	Single	Primary	Unemployed/Other	Urban	Padestrian	Leisure	NA	No	NA	None	Not injured	Not injured	Injured	Not injured	Not injured	Injured	No	Admitted	NA	NA	NA	2–7 days	Admitted to ward	Little or no disability
15–24	Male	Single	NA	Non-employed/Household	Urban	Padestrian	Leisure	NA	NA	?24 hours	None	Not injured	Not injured	Not injured	Not injured	Not injured	Not injured	No	Not admitted	NA	NA	NA	NA	Left against medical advice	NA
25–34	Male	Single	NA	White-collar/Low exposure	Urban	Padestrian	Leisure	NA	NA	NA	Multiple severe	Not injured	Not injured	Not injured	Not injured	Not injured	Not injured	No	Not admitted	NA	NA	NA	NA	Died	NA
45–59	Male	Single	No formal education	Manual/Farming	Urban	Padestrian	Leisure	NA	No	NA	Multiple severe	Not injured	Not injured	Injured	Not injured	Not injured	Injured	No	Not admitted	NA	NA	NA	NA	Left against medical advice	Major disability
60+	Male	Previously married	Secondary	Manual/Farming	Urban	Padestrian	Work	Not available	No	?24 hours	One severe	Not injured	Not injured	Injured	Not injured	Not injured	Not injured	No	Admitted	NA	NA	NA	2–7 days	Admitted to ward	Little or no disability
60+	Female	Married/Partnered	No formal education	Manual/Farming	NA	Padestrian	NA	NA	NA	NA	One severe	Not injured	Not injured	Not injured	Not injured	Not injured	Not injured	No	Not admitted	NA	NA	NA	NA	Died	NA
15–24	Male	Single	NA	White-collar/Low exposure	Urban	Padestrian	Leisure	NA	NA	<1 hour	One severe	Not injured	Not injured	Not injured	Not injured	Not injured	Injured	No	Admitted	NA	NA	NA	8–30 days	Admitted to ward	Major disability
45–59	Male	Married/Partnered	Primary	Manual/Farming	Rural	Padestrian	Leisure	NA	No	NA	One severe	Injured	Injured	Injured	Not injured	Injured	Injured	No	Admitted	NA	NA	NA	2–7 days	Admitted to ward	Major disability
0–14	Male	Single	NA	Non-employed/Household	Urban	Padestrian	Leisure	NA	NA	1–5 hours	None	Not injured	Not injured	Not injured	Not injured	Not injured	Not injured	No	Not admitted	NA	NA	NA	NA	Left against medical advice	NA
0–14	Male	Single	Primary	Non-employed/Household	Urban	Padestrian	Leisure	NA	No	NA	One severe	Not injured	Not injured	Not injured	Not injured	Injured	Not injured	No	Admitted	NA	NA	NA	8–30 days	Directly to OR	Little or no disability
25–34	Male	Single	Primary	Manual/Farming	Urban	Padestrian	Leisure	NA	No	NA	None	Not injured	Not injured	Injured	Not injured	Not injured	Injured	No	Admitted	NA	NA	NA	8–30 days	Admitted to ward	Minor disability
35–44	Male	Married/Partnered	Secondary	Manual/Farming	Rural	Padestrian	Work	NA	No	NA	One severe	Injured	Not injured	Not injured	Not injured	Not injured	Injured	No	Admitted	NA	NA	NA	2–7 days	Admitted to ward	Minor disability
60+	Female	NA	NA	Unemployed/Other	Urban	Padestrian	Leisure	NA	NA	NA	One severe	Not injured	Not injured	Not injured	Not injured	Not injured	Not injured	No	Not admitted	NA	NA	NA	NA	Died	NA
45–59	Male	Married/Partnered	NA	Manual/Farming	Urban	Padestrian	NA	NA	NA	NA	None	Not injured	Not injured	Injured	Not injured	Not injured	Not injured	No	Admitted	NA	NA	NA	0–1 days	Emergency ward observation	Little or no disability
60+	Male	Married/Partnered	Secondary	Non-employed/Household	Urban	Padestrian	Education	Not available	No	?24 hours	Multiple severe	Not injured	Injured	Injured	Not injured	Not injured	Not injured	No	Admitted	NA	NA	NA	8–30 days	Admitted to ward	Little or no disability
0–14	Male	Single	Primary	Manual/Farming	Rural	Padestrian	Leisure	NA	No	NA	One severe	Not injured	Not injured	Not injured	Not injured	Not injured	Injured	No	Admitted	NA	NA	NA	8–30 days	Admitted to ward	Minor disability
60+	Male	Married/Partnered	Primary	Manual/Farming	Rural	Padestrian	Leisure	NA	No	NA	One severe	Not injured	Not injured	Not injured	Not injured	Not injured	Injured	No	Admitted	NA	NA	NA	8–30 days	Admitted to ward	Minor disability
35–44	Female	Single	University	White-collar/Low exposure	Urban	Padestrian	Leisure	NA	No	NA	One severe	Not injured	Not injured	Not injured	Not injured	Not injured	Injured	No	Admitted	NA	NA	NA	2–7 days	Emergency ward observation	Major disability
25–34	Female	Single	NA	Unemployed/Other	Urban	Padestrian	NA	NA	NA	?24 hours	One severe	Not injured	Not injured	Injured	Not injured	Not injured	Injured	No	Admitted	NA	NA	NA	0–1 days	Admitted to ward	Minor disability
45–59	Male	Married/Partnered	NA	White-collar/Low exposure	Urban	Padestrian	Leisure	NA	NA	NA	None	Not injured	Not injured	Not injured	Not injured	Not injured	Injured	No	Admitted	NA	NA	NA	0–1 days	Admitted to ward	Minor disability
0–14	Female	Single	Primary	Non-employed/Household	Urban	Padestrian	Leisure	NA	No	NA	One severe	Not injured	Not injured	Not injured	Not injured	Not injured	Injured	No	Admitted	NA	NA	NA	0–1 days	Emergency ward observation	NA
45–59	Male	Married/Partnered	No formal education	White-collar/Low exposure	Urban	Padestrian	Domestic activity	NA	No	NA	None	Not injured	Not injured	Injured	Not injured	Not injured	Not injured	No	Admitted	NA	NA	NA	8–30 days	Admitted to ward	Little or no disability
60+	Male	Single	No formal education	Manual/Farming	Urban	Padestrian	Leisure	NA	Yes	NA	One severe	Not injured	Not injured	Not injured	Not injured	Not injured	Injured	No	Admitted	NA	NA	NA	2–7 days	Admitted to ward	Major disability
35–44	Female	Single	NA	Manual/Farming	Urban	Padestrian	Leisure	NA	NA	NA	None	Not injured	Not injured	Not injured	Not injured	Not injured	Not injured	No	Not admitted	NA	NA	NA	NA	Left against medical advice	NA
15–24	Male	Single	NA	White-collar/Low exposure	Urban	Padestrian	Leisure	NA	NA	?24 hours	One severe	Not injured	Not injured	Not injured	Not injured	Not injured	Not injured	No	Not admitted	NA	NA	NA	NA	Died	NA
60+	Female	Single	Secondary	White-collar/Low exposure	Urban	Padestrian	Leisure	NA	No	NA	Multiple severe	Not injured	Injured	Not injured	Not injured	Not injured	Injured	No	Admitted	NA	NA	NA	8–30 days	Admitted to ward	Minor disability
0–14	Male	Single	Secondary	Unemployed/Other	Rural	Padestrian	Domestic activity	Not available	No	NA	Multiple severe	Not injured	Not injured	Not injured	Injured	Not injured	Injured	No	Admitted	NA	NA	No	8–30 days	Admitted to ward	Major disability
60+	Male	Married/Partnered	Primary	Non-employed/Household	Urban	Padestrian	Leisure	NA	Yes	NA	One severe	Injured	Injured	Injured	Not injured	Injured	Injured	No	Admitted	NA	NA	NA	8–30 days	Admitted to ward	Little or no disability
0–14	Male	Single	No formal education	Unemployed/Other	Urban	Padestrian	Leisure	NA	No	<1 hour	None	Not injured	Not injured	Injured	Not injured	Injured	Injured	No	Admitted	NA	NA	NA	2–7 days	Admitted to ward	Little or no disability
60+	Male	Previously married	Primary	White-collar/Low exposure	Urban	Padestrian	Leisure	Not available	No	1–5 hours	None	Not injured	Not injured	Not injured	Not injured	Not injured	Injured	No	Admitted	NA	NA	NA	8–30 days	Admitted to ward	Major disability
25–34	Female	Single	Secondary	Manual/Farming	Urban	Padestrian	Leisure	NA	No	1–5 hours	None	Not injured	Not injured	Not injured	Not injured	Not injured	Injured	No	Admitted	NA	NA	NA	2–7 days	Directly to OR	Little or no disability
25–34	Male	Married/Partnered	University	White-collar/Low exposure	Urban	Padestrian	Leisure	NA	No	NA	None	Not injured	Not injured	Injured	Not injured	Not injured	Not injured	No	Admitted	NA	No	NA	2–7 days	Admitted to ward	Minor disability
25–34	Male	Single	NA	Manual/Farming	Urban	Padestrian	NA	NA	NA	?24 hours	Multiple severe	Not injured	Not injured	Not injured	Not injured	Not injured	Not injured	No	Not admitted	NA	NA	NA	NA	Died	NA
60+	Male	Married/Partnered	NA	White-collar/Low exposure	Urban	Padestrian	NA	NA	NA	NA	Multiple severe	Not injured	Not injured	Injured	Not injured	Not injured	Injured	No	Admitted	NA	NA	NA	2–7 days	Admitted to ward	Minor disability
45–59	Male	Single	NA	Manual/Farming	Urban	Padestrian	NA	NA	NA	?24 hours	One severe	Not injured	Not injured	Not injured	Not injured	Not injured	Not injured	No	Not admitted	NA	NA	NA	NA	Transferred	NA
45–59	Male	Married/Partnered	University	White-collar/Low exposure	Urban	Padestrian	Leisure	NA	No	NA	One severe	Not injured	Not injured	Not injured	Not injured	Not injured	Injured	No	Admitted	NA	NA	NA	>30 days	Directly to OR	Minor disability
35–44	Male	Single	Primary	Manual/Farming	Urban	Padestrian	Work	NA	Yes	<1 hour	Multiple severe	Not injured	Not injured	Not injured	Not injured	Not injured	Not injured	No	Not admitted	NA	NA	NA	NA	Transferred	NA
25–34	Male	Single	NA	Manual/Farming	Urban	Padestrian	Leisure	NA	No	NA	None	Not injured	Not injured	Not injured	Not injured	Not injured	Injured	No	Admitted	NA	NA	NA	0–1 days	Emergency ward observation	Minor disability
60+	Female	Married/Partnered	NA	Manual/Farming	Urban	Padestrian	Leisure	NA	NA	?24 hours	None	Not injured	Not injured	Not injured	Not injured	Not injured	Not injured	No	Not admitted	NA	NA	NA	NA	Left against medical advice	NA
0–14	Female	Single	No formal education	Unemployed/Other	Rural	Padestrian	Leisure	NA	No	NA	One severe	Not injured	Injured	Not injured	Not injured	Not injured	Not injured	No	Admitted	NA	NA	NA	8–30 days	Admitted to ICU	Little or no disability
45–59	Male	Married/Partnered	NA	Manual/Farming	Urban	Padestrian	NA	NA	NA	?24 hours	None	Not injured	Injured	Injured	Not injured	Not injured	Not injured	No	Admitted	NA	NA	NA	2–7 days	Admitted to ward	Little or no disability
45–59	Male	Married/Partnered	Secondary	Unemployed/Other	Urban	Padestrian	Leisure	NA	No	NA	One severe	Not injured	Injured	Injured	Not injured	Not injured	Not injured	No	Admitted	NA	NA	NA	2–7 days	Admitted to ward	Minor disability
15–24	Male	Single	Primary	Manual/Farming	Urban	Padestrian	Leisure	NA	No	NA	None	Not injured	Not injured	Not injured	Not injured	Not injured	Injured	No	Admitted	NA	NA	NA	0–1 days	Admitted to ward	Minor disability
45–59	Male	Married/Partnered	No formal education	Unemployed/Other	Urban	Padestrian	Leisure	NA	No	NA	One severe	Not injured	Not injured	Injured	Not injured	Not injured	Injured	No	Admitted	NA	NA	NA	0–1 days	Admitted to ICU	Deceased
60+	Male	Married/Partnered	Secondary	Non-employed/Household	Urban	Padestrian	NA	NA	No	NA	One severe	Not injured	Not injured	Not injured	Not injured	Not injured	Not injured	No	Not admitted	NA	NA	NA	NA	Left against medical advice	NA
35–44	Female	Married/Partnered	NA	Non-employed/Household	Rural	Padestrian	Leisure	NA	NA	1–5 hours	None	Not injured	Not injured	Not injured	Not injured	Not injured	Not injured	No	Not admitted	NA	NA	NA	NA	Left against medical advice	NA
35–44	Male	Single	University	Non-employed/Household	Rural	Padestrian	Leisure	NA	Yes	NA	One severe	Not injured	Not injured	Not injured	Not injured	Not injured	Injured	No	Admitted	NA	NA	NA	2–7 days	Admitted to ward	Major disability
25–34	Male	Married/Partnered	No formal education	Manual/Farming	Urban	Padestrian	Work	NA	No	NA	None	Not injured	Not injured	Not injured	Not injured	Not injured	Injured	No	Admitted	NA	NA	NA	2–7 days	Admitted to ward	Minor disability
0–14	Female	Single	Primary	Unemployed/Other	Rural	Padestrian	Leisure	NA	No	NA	One severe	Not injured	Not injured	Injured	Not injured	Not injured	Not injured	No	Admitted	NA	NA	NA	2–7 days	Admitted to ward	Minor disability
25–34	Female	Single	NA	White-collar/Low exposure	Urban	Padestrian	Leisure	NA	NA	NA	One severe	Not injured	Not injured	Injured	Not injured	Not injured	Not injured	No	Admitted	NA	NA	NA	2–7 days	Admitted to ward	NA
60+	Female	Previously married	NA	White-collar/Low exposure	Urban	Padestrian	NA	NA	NA	NA	None	Not injured	Not injured	Not injured	Not injured	Not injured	Injured	No	Admitted	NA	NA	NA	2–7 days	Admitted to ward	NA
35–44	Female	Married/Partnered	NA	White-collar/Low exposure	Urban	Padestrian	NA	NA	NA	NA	One severe	Not injured	Not injured	Not injured	Not injured	Not injured	Not injured	No	Not admitted	NA	NA	NA	NA	Left against medical advice	NA
45–59	Female	Previously married	NA	White-collar/Low exposure	Urban	Padestrian	NA	NA	NA	NA	None	Not injured	Injured	Not injured	Not injured	Not injured	Injured	No	Admitted	NA	NA	NA	2–7 days	Admitted to ward	Minor disability
0–14	Female	Single	Primary	Non-employed/Household	Urban	Padestrian	Leisure	NA	No	?24 hours	One severe	Injured	Not injured	Not injured	Not injured	Not injured	Not injured	No	Admitted	NA	NA	NA	8–30 days	Admitted to ward	Minor disability
25–34	Male	Single	University	Non-employed/Household	Urban	Padestrian	Leisure	NA	Yes	NA	One severe	Not injured	Not injured	Not injured	Not injured	Not injured	Injured	No	Admitted	NA	NA	NA	2–7 days	Admitted to ward	Minor disability
0–14	Female	Single	Primary	Non-employed/Household	Urban	Padestrian	Leisure	NA	No	NA	One severe	Not injured	Not injured	Not injured	Not injured	Not injured	Injured	No	Admitted	NA	NA	NA	2–7 days	Admitted to ward	Minor disability
0–14	Male	Single	No formal education	NA	Urban	Padestrian	Leisure	NA	No	NA	Multiple severe	Not injured	Not injured	Not injured	Not injured	Not injured	Not injured	No	Admitted	NA	NA	NA	2–7 days	Admitted to ICU	Deceased
60+	Male	Married/Partnered	Primary	Unemployed/Other	Urban	Padestrian	Leisure	NA	No	<1 hour	None	Not injured	Not injured	Not injured	Not injured	Not injured	Injured	No	Admitted	NA	NA	NA	8–30 days	Emergency ward observation	Minor disability
45–59	Male	Married/Partnered	Secondary	White-collar/Low exposure	Urban	Padestrian	Leisure	NA	No	NA	Multiple severe	Not injured	Not injured	Not injured	Not injured	Not injured	Injured	No	Admitted	NA	NA	NA	2–7 days	Admitted to ward	Minor disability
15–24	Male	Single	NA	Manual/Farming	Urban	Padestrian	Leisure	NA	No	NA	One severe	Not injured	Injured	Injured	Not injured	Not injured	Not injured	No	Admitted	NA	NA	NA	0–1 days	Admitted to ward	Little or no disability
0–14	Male	Single	NA	Unemployed/Other	Urban	Padestrian	Leisure	NA	No	NA	One severe	Not injured	Not injured	Injured	Not injured	Not injured	Not injured	No	Admitted	NA	NA	NA	8–30 days	Admitted to ward	Major disability
25–34	Female	Single	NA	White-collar/Low exposure	Urban	Padestrian	NA	NA	NA	NA	One severe	Not injured	Not injured	Not injured	Not injured	Not injured	Injured	No	Admitted	NA	NA	NA	0–1 days	Admitted to ward	Minor disability
60+	Male	Married/Partnered	NA	Non-employed/Household	Urban	Padestrian	NA	NA	NA	NA	One severe	Not injured	Not injured	Not injured	Not injured	Not injured	Injured	No	Admitted	NA	NA	NA	2–7 days	Admitted to ward	Little or no disability
15–24	Female	Single	Secondary	Non-employed/Household	Urban	Padestrian	Leisure	NA	No	<1 hour	None	Not injured	Injured	Not injured	Not injured	Not injured	Injured	No	Admitted	NA	NA	NA	8–30 days	Admitted to ward	Minor disability
60+	Male	Married/Partnered	University	White-collar/Low exposure	Urban	Padestrian	NA	NA	NA	NA	One severe	Not injured	Not injured	Not injured	Not injured	Not injured	Injured	No	Admitted	NA	NA	NA	2–7 days	Admitted to ward	Minor disability
60+	Male	Married/Partnered	University	Non-employed/Household	Urban	Padestrian	Leisure	NA	Yes	NA	One severe	Not injured	Not injured	Not injured	Not injured	Not injured	Injured	No	Admitted	NA	NA	NA	2–7 days	Admitted to ward	Major disability
0–14	Male	Single	Secondary	Non-employed/Household	Urban	Padestrian	Work	Not available	No	6–23 hours	One severe	Not injured	Not injured	Not injured	Not injured	Not injured	Not injured	No	Not admitted	NA	NA	NA	NA	Admitted to ward	NA
60+	Female	Previously married	Secondary	Non-employed/Household	Urban	Padestrian	Leisure	NA	No	NA	One severe	Not injured	Not injured	Not injured	Not injured	Not injured	Injured	No	Admitted	NA	NA	NA	8–30 days	Admitted to ward	Minor disability
15–24	Female	Single	Secondary	Non-employed/Household	Urban	Padestrian	Leisure	NA	No	<1 hour	None	Not injured	Not injured	Injured	Not injured	Not injured	Not injured	No	Admitted	NA	NA	NA	2–7 days	Emergency ward observation	Little or no disability
45–59	Female	Previously married	Primary	Non-employed/Household	Urban	Padestrian	Leisure	NA	No	1–5 hours	One severe	Not injured	Not injured	Not injured	Not injured	Not injured	Injured	No	Admitted	NA	NA	NA	NA	Emergency ward observation	Minor disability
25–34	Male	Single	University	Non-employed/Household	Urban	Padestrian	Leisure	NA	No	NA	One severe	Not injured	Not injured	Not injured	Not injured	Not injured	Injured	No	Admitted	NA	NA	NA	NA	Emergency ward observation	Major disability
25–34	Male	Single	Primary	White-collar/Low exposure	Urban	Padestrian	Leisure	NA	No	<1 hour	None	Not injured	Not injured	Injured	Not injured	Not injured	Not injured	No	Admitted	NA	NA	NA	2–7 days	Admitted to ward	Little or no disability
25–34	Male	Single	No formal education	Unemployed/Other	Rural	Padestrian	Leisure	NA	No	?24 hours	One severe	Not injured	Injured	Not injured	Not injured	Not injured	Injured	No	Admitted	NA	NA	NA	8–30 days	Admitted to ward	Minor disability
15–24	Female	Single	University	Non-employed/Household	Urban	Padestrian	Leisure	NA	NA	?24 hours	None	Not injured	Not injured	Not injured	Not injured	Not injured	Not injured	No	Not admitted	NA	NA	NA	NA	Left against medical advice	NA
25–34	Male	Single	Secondary	Manual/Farming	Urban	Padestrian	Leisure	NA	No	NA	None	Not injured	Not injured	Injured	Not injured	Not injured	Not injured	No	Admitted	NA	NA	NA	2–7 days	Admitted to ward	Little or no disability
0–14	Male	Single	NA	Unemployed/Other	Urban	Padestrian	Leisure	NA	No	1–5 hours	None	Not injured	Not injured	Injured	Injured	Not injured	Not injured	No	Admitted	NA	NA	NA	2–7 days	Admitted to ward	Minor disability
0–14	Male	Single	Primary	Non-employed/Household	Urban	Padestrian	Leisure	NA	No	<1 hour	One severe	Not injured	Not injured	Injured	Not injured	Not injured	Injured	No	Admitted	NA	NA	NA	2–7 days	NA	Minor disability
15–24	Male	Single	Secondary	Non-employed/Household	Urban	Padestrian	Leisure	NA	No	<1 hour	None	Injured	Injured	Injured	Not injured	Injured	Injured	No	Admitted	NA	NA	NA	2–7 days	Admitted to ward	Little or no disability
45–59	Male	Married/Partnered	Secondary	Manual/Farming	Rural	Padestrian	Leisure	NA	No	1–5 hours	One severe	Injured	Injured	Injured	Not injured	Injured	Injured	No	Admitted	NA	NA	NA	2–7 days	Admitted to ward	Little or no disability
0–14	Male	Single	Primary	Non-employed/Household	Urban	Padestrian	Leisure	NA	No	NA	Multiple severe	Not injured	Not injured	Not injured	Not injured	Not injured	Not injured	No	Not admitted	NA	NA	NA	NA	Left against medical advice	NA
0–14	Male	Single	Primary	Unemployed/Other	Urban	Padestrian	Leisure	NA	No	1–5 hours	One severe	Not injured	Not injured	Injured	Not injured	Not injured	Not injured	No	Admitted	NA	NA	NA	2–7 days	Admitted to ICU	Little or no disability
0–14	Male	Single	NA	Unemployed/Other	Urban	Padestrian	Leisure	NA	No	6–23 hours	None	Injured	Injured	Not injured	Not injured	Not injured	Injured	No	Admitted	NA	NA	NA	2–7 days	Admitted to ward	Little or no disability
0–14	Female	Single	Primary	Non-employed/Household	Urban	Padestrian	Leisure	Not available	No	<1 hour	None	Not injured	Not injured	Not injured	Not injured	Not injured	Not injured	No	Not admitted	NA	NA	NA	NA	Left against medical advice	NA
60+	Male	Married/Partnered	Secondary	Non-employed/Household	Urban	Padestrian	Leisure	NA	No	NA	One severe	Not injured	Injured	Injured	Not injured	Not injured	Injured	No	Admitted	Yes	NA	NA	8–30 days	Admitted to ward	Minor disability
0–14	Male	Single	Primary	Non-employed/Household	Urban	Padestrian	NA	NA	NA	NA	None	Not injured	Not injured	Not injured	Not injured	Not injured	Not injured	No	Not admitted	NA	NA	NA	NA	Left against medical advice	NA
0–14	Male	Single	Primary	Non-employed/Household	Rural	Padestrian	Leisure	NA	No	NA	One severe	Not injured	Injured	Not injured	Not injured	Not injured	Injured	No	Admitted	NA	NA	NA	2–7 days	Admitted to ward	Major disability
25–34	Male	Married/Partnered	NA	Manual/Farming	Urban	Padestrian	Leisure	NA	NA	NA	One severe	Not injured	Not injured	Not injured	Not injured	Not injured	Not injured	No	Not admitted	NA	NA	NA	NA	Died	NA
45–59	Male	NA	NA	Unemployed/Other	Urban	Padestrian	NA	NA	NA	NA	Multiple severe	Not injured	Not injured	Injured	Not injured	Not injured	Injured	No	Admitted	NA	NA	NA	2–7 days	Admitted to ICU	Little or no disability
60+	Female	Previously married	NA	Unemployed/Other	Urban	Padestrian	NA	NA	NA	1–5 hours	One severe	Not injured	Not injured	Injured	Not injured	Not injured	Not injured	No	Admitted	NA	NA	NA	2–7 days	Admitted to ward	Minor disability
35–44	Female	Married/Partnered	NA	White-collar/Low exposure	Urban	Padestrian	NA	NA	NA	<1 hour	None	Not injured	Not injured	Injured	Not injured	Not injured	Not injured	No	Admitted	NA	NA	NA	0–1 days	Admitted to ward	Little or no disability
25–34	Male	Married/Partnered	University	Non-employed/Household	Urban	Padestrian	Leisure	Available but not used	No	<1 hour	One severe	Not injured	Not injured	Injured	Not injured	Not injured	Not injured	No	Admitted	NA	NA	NA	8–30 days	Admitted to ICU	Minor disability
15–24	Male	Single	University	Non-employed/Household	Urban	Padestrian	Work	Not available	NA	NA	One severe	Not injured	Injured	Injured	Not injured	Not injured	Not injured	No	Admitted	NA	NA	NA	2–7 days	Admitted to ward	Minor disability
25–34	Male	Married/Partnered	No formal education	White-collar/Low exposure	Urban	Padestrian	NA	NA	NA	1–5 hours	One severe	Not injured	Injured	Injured	Not injured	Not injured	Not injured	No	Admitted	NA	No	NA	8–30 days	Admitted to ward	Minor disability
0–14	Female	Single	Primary	Non-employed/Household	Urban	Padestrian	Leisure	NA	No	NA	One severe	Not injured	Not injured	Injured	Not injured	Not injured	Not injured	No	Admitted	NA	NA	NA	2–7 days	Admitted to ICU	Major disability
35–44	Female	Married/Partnered	No formal education	Non-employed/Household	Rural	Padestrian	Leisure	NA	No	<1 hour	One severe	Not injured	Not injured	Not injured	Not injured	Not injured	Not injured	No	Not admitted	NA	NA	NA	NA	Left against medical advice	NA
0–14	Female	NA	No formal education	NA	Urban	Padestrian	Leisure	NA	No	NA	One severe	Injured	Not injured	Not injured	Not injured	Not injured	Injured	No	Admitted	NA	NA	NA	2–7 days	Admitted to ward	Minor disability
0–14	Female	Single	Primary	Non-employed/Household	Urban	Padestrian	Leisure	NA	No	NA	None	Not injured	Not injured	Not injured	Not injured	Not injured	Not injured	No	Not admitted	NA	NA	NA	NA	Transferred	NA
60+	Female	Previously married	NA	Non-employed/Household	Urban	Padestrian	Leisure	NA	NA	NA	None	Not injured	Not injured	Injured	Not injured	Not injured	Injured	No	Admitted	NA	NA	NA	0–1 days	Admitted to ward	Minor disability
60+	Female	Married/Partnered	NA	White-collar/Low exposure	Urban	Padestrian	NA	NA	NA	NA	One severe	Not injured	Not injured	Not injured	Not injured	Not injured	Injured	No	Admitted	NA	NA	NA	0–1 days	Admitted to ward	Minor disability
60+	Female	Single	Secondary	Non-employed/Household	Urban	Padestrian	NA	NA	NA	<1 hour	None	Not injured	Not injured	Injured	Not injured	Not injured	Injured	No	Admitted	NA	NA	NA	8–30 days	Admitted to ward	Little or no disability
45–59	Male	Married/Partnered	Primary	Manual/Farming	Urban	Padestrian	Leisure	Not available	No	NA	Multiple severe	Not injured	Not injured	Injured	Not injured	Not injured	Injured	No	Admitted	NA	NA	NA	0–1 days	Admitted to ward	Minor disability
35–44	Male	Married/Partnered	University	White-collar/Low exposure	Urban	Padestrian	Leisure	NA	No	1–5 hours	One severe	Not injured	Not injured	Injured	Not injured	Not injured	Injured	No	Admitted	NA	Yes	NA	8–30 days	Admitted to ward	Little or no disability
15–24	Male	Married/Partnered	Primary	Manual/Farming	Urban	Padestrian	Leisure	NA	No	NA	One severe	Not injured	Injured	Not injured	Not injured	Not injured	Injured	No	Admitted	NA	NA	NA	2–7 days	Emergency ward observation	Minor disability
60+	Female	Single	No formal education	Manual/Farming	Rural	Padestrian	Leisure	NA	No	NA	None	Not injured	Injured	Not injured	Not injured	Injured	Not injured	No	Admitted	NA	NA	NA	2–7 days	Admitted to ward	Minor disability
60+	Female	Previously married	No formal education	Non-employed/Household	Rural	Padestrian	NA	NA	NA	NA	Multiple severe	Not injured	Not injured	Not injured	Not injured	Not injured	Injured	No	Admitted	NA	NA	NA	2–7 days	Emergency ward observation	Major disability
60+	Female	Single	No formal education	Manual/Farming	Rural	Padestrian	Leisure	NA	No	NA	One severe	Not injured	Not injured	Not injured	Not injured	Injured	Injured	No	Admitted	NA	NA	NA	2–7 days	Admitted to ward	Minor disability
35–44	Male	Single	No formal education	Manual/Farming	Rural	Padestrian	Work	NA	No	NA	None	Not injured	Injured	Injured	Not injured	Not injured	Not injured	No	Admitted	NA	NA	NA	2–7 days	Admitted to ward	Minor disability
60+	Male	Single	Secondary	Non-employed/Household	Urban	Padestrian	Leisure	NA	Yes	NA	Multiple severe	Not injured	Injured	Injured	Not injured	Not injured	Not injured	No	Admitted	NA	NA	NA	2–7 days	Emergency ward observation	Minor disability
0–14	Male	Single	Primary	Non-employed/Household	Urban	Padestrian	Leisure	NA	No	NA	None	Not injured	Injured	Injured	Not injured	Not injured	Not injured	No	Admitted	NA	NA	NA	2–7 days	Admitted to ward	Minor disability
0–14	Female	Single	Primary	Non-employed/Household	Urban	Padestrian	Leisure	NA	No	?24 hours	Multiple severe	Not injured	Injured	Injured	Not injured	Not injured	Not injured	No	Admitted	NA	NA	NA	0–1 days	Admitted to ward	Major disability
35–44	Male	Married/Partnered	NA	White-collar/Low exposure	Urban	Padestrian	Leisure	NA	NA	<1 hour	One severe	Injured	Not injured	Not injured	Not injured	Not injured	Injured	No	Admitted	NA	NA	NA	8–30 days	Emergency ward observation	Minor disability
0–14	Male	Single	Primary	Non-employed/Household	Rural	Padestrian	Leisure	Not available	No	NA	One severe	Not injured	Not injured	Not injured	Not injured	Not injured	Injured	No	Admitted	NA	NA	NA	8–30 days	Admitted to ward	Minor disability
60+	Female	Married/Partnered	NA	Manual/Farming	Rural	Padestrian	Leisure	NA	No	NA	One severe	Not injured	Not injured	Not injured	Not injured	Not injured	Injured	No	Admitted	NA	NA	NA	8–30 days	Directly to OR	Minor disability
15–24	Male	Single	NA	Non-employed/Household	Urban	Padestrian	Leisure	NA	NA	NA	None	Not injured	Not injured	Injured	Not injured	Not injured	Not injured	No	Admitted	NA	NA	NA	2–7 days	Admitted to ward	Little or no disability
60+	Female	Married/Partnered	Secondary	Non-employed/Household	Urban	Padestrian	Leisure	NA	No	?24 hours	One severe	Not injured	Not injured	Not injured	Not injured	Not injured	Injured	No	Admitted	NA	NA	NA	8–30 days	Admitted to ward	Little or no disability
35–44	Male	Single	NA	Manual/Farming	Urban	Padestrian	Leisure	NA	NA	?24 hours	One severe	Not injured	Not injured	Injured	Not injured	Not injured	Not injured	No	Admitted	NA	NA	NA	0–1 days	Admitted to ward	Minor disability
25–34	Female	Single	NA	Manual/Farming	Urban	Padestrian	NA	NA	NA	<1 hour	One severe	Not injured	Not injured	Not injured	Not injured	Not injured	Not injured	No	Admitted	NA	NA	NA	NA	Left against medical advice	NA
60+	Female	Previously married	Primary	Non-employed/Household	Urban	Padestrian	NA	NA	No	1–5 hours	One severe	Not injured	Not injured	Not injured	Not injured	Not injured	Injured	No	Admitted	NA	NA	NA	2–7 days	Admitted to ward	Minor disability
15–24	Male	Single	Secondary	Non-employed/Household	Urban	Padestrian	Education	NA	No	1–5 hours	One severe	Not injured	Not injured	Not injured	Not injured	Not injured	Injured	No	Admitted	NA	NA	NA	2–7 days	Admitted to ward	Minor disability
0–14	Male	Single	Primary	Non-employed/Household	Urban	Padestrian	NA	NA	No	<1 hour	One severe	Not injured	Not injured	Not injured	Not injured	Not injured	Not injured	No	Not admitted	NA	NA	NA	NA	Left against medical advice	NA
45–59	Female	Single	Primary	White-collar/Low exposure	Urban	Padestrian	Leisure	NA	No	NA	One severe	Not injured	Not injured	Not injured	Not injured	Not injured	Injured	No	Admitted	NA	NA	NA	0–1 days	Emergency ward observation	Minor disability
60+	Male	Married/Partnered	Primary	Non-employed/Household	Urban	Padestrian	Leisure	NA	No	NA	Multiple severe	Injured	Injured	Injured	Not injured	Injured	Injured	No	Admitted	NA	NA	NA	2–7 days	Admitted to ward	Minor disability
0–14	Female	Single	Secondary	Non-employed/Household	Urban	Padestrian	Leisure	NA	No	<1 hour	One severe	Injured	Injured	Injured	Not injured	Injured	Injured	No	Admitted	NA	NA	NA	2–7 days	Admitted to ward	Major disability
60+	Female	Previously married	Secondary	Manual/Farming	Urban	Padestrian	Work	Not available	No	NA	One severe	Not injured	Not injured	Not injured	Not injured	Not injured	Injured	No	Admitted	NA	NA	NA	8–30 days	Admitted to ward	Minor disability
0–14	Female	Single	Primary	Unemployed/Other	Urban	Padestrian	Leisure	NA	No	<1 hour	None	Not injured	Not injured	Injured	Not injured	Not injured	Not injured	No	Admitted	NA	NA	NA	2–7 days	Admitted to ward	Little or no disability
35–44	Male	Single	Secondary	White-collar/Low exposure	Urban	Padestrian	Travelling	NA	No	<1 hour	One severe	Not injured	Not injured	Not injured	Not injured	Not injured	Injured	No	Admitted	NA	NA	NA	2–7 days	Admitted to ward	Major disability
15–24	Female	Single	Secondary	Non-employed/Household	Urban	Padestrian	Leisure	NA	No	?24 hours	One severe	Not injured	Not injured	Not injured	Not injured	Not injured	Not injured	No	Not admitted	NA	NA	NA	NA	Left against medical advice	NA
60+	Male	Married/Partnered	Primary	Manual/Farming	Urban	Padestrian	Leisure	Not available	No	NA	Multiple severe	Not injured	Not injured	Not injured	Not injured	Not injured	Not injured	No	Not admitted	NA	NA	NA	NA	Left against medical advice	NA
0–14	Male	Single	Primary	Non-employed/Household	Rural	Padestrian	Leisure	NA	No	NA	Multiple severe	Not injured	Injured	Injured	Not injured	Not injured	Not injured	No	Admitted	NA	NA	NA	2–7 days	Admitted to ICU	Major disability
0–14	Female	Single	NA	Unemployed/Other	Urban	Padestrian	Leisure	NA	NA	NA	One severe	Not injured	Injured	Not injured	Not injured	Not injured	Not injured	No	Admitted	NA	NA	NA	2–7 days	Emergency ward observation	Major disability
0–14	Male	Single	Secondary	Non-employed/Household	Urban	Padestrian	Leisure	NA	No	<1 hour	One severe	Not injured	Not injured	Injured	Not injured	Not injured	Injured	No	Admitted	NA	NA	NA	0–1 days	Admitted to ward	Minor disability
25–34	Male	Single	Secondary	Manual/Farming	Urban	Padestrian	Work	NA	Yes	NA	None	Not injured	Not injured	Not injured	Not injured	Not injured	Not injured	No	Admitted	NA	NA	NA	NA	Left against medical advice	NA
45–59	Female	NA	NA	Unemployed/Other	Urban	Padestrian	NA	NA	NA	NA	None	Not injured	Not injured	Not injured	Not injured	Not injured	Not injured	No	Not admitted	NA	NA	NA	NA	Left against medical advice	NA
0–14	Female	Single	Secondary	Non-employed/Household	Urban	Padestrian	Leisure	NA	NA	1–5 hours	One severe	Not injured	Not injured	Not injured	Not injured	Not injured	Not injured	No	Not admitted	NA	NA	NA	NA	Left against medical advice	NA
25–34	Male	NA	NA	Manual/Farming	Urban	Padestrian	NA	NA	NA	NA	None	Not injured	Not injured	Not injured	Not injured	Not injured	Not injured	No	Not admitted	NA	NA	NA	NA	Left against medical advice	NA
0–14	Female	Single	Primary	Non-employed/Household	Urban	Padestrian	Domestic activity	Not available	No	NA	None	Not injured	Injured	Injured	Not injured	Not injured	Not injured	No	Admitted	NA	NA	NA	2–7 days	Admitted to ward	Minor disability
0–14	Male	Single	NA	Unemployed/Other	NA	Padestrian	NA	NA	NA	NA	None	Not injured	Not injured	Not injured	Not injured	Not injured	Not injured	No	Not admitted	NA	NA	NA	NA	Left against medical advice	NA
0–14	Male	Single	Secondary	Non-employed/Household	Urban	Padestrian	Leisure	NA	No	NA	One severe	Not injured	Not injured	Not injured	Not injured	Not injured	Injured	No	Admitted	NA	NA	NA	2–7 days	Emergency ward observation	Minor disability
15–24	Male	Single	Secondary	Non-employed/Household	Urban	Padestrian	Leisure	NA	No	NA	One severe	Not injured	Not injured	Not injured	Not injured	Not injured	Not injured	No	Admitted	NA	NA	NA	NA	Left against medical advice	NA
60+	Male	Married/Partnered	NA	Non-employed/Household	Urban	Padestrian	Leisure	NA	NA	NA	None	Not injured	Not injured	Injured	Not injured	Not injured	Not injured	No	Admitted	NA	NA	NA	2–7 days	Admitted to ward	Little or no disability
45–59	Male	Single	Primary	Manual/Farming	Urban	Padestrian	Leisure	NA	No	<1 hour	Multiple severe	Not injured	Injured	Injured	Not injured	Not injured	Injured	No	Admitted	NA	NA	NA	0–1 days	Emergency ward observation	Minor disability
60+	Male	Married/Partnered	University	Non-employed/Household	Urban	Padestrian	Work	NA	No	<1 hour	One severe	Not injured	Not injured	Injured	Not injured	Not injured	Injured	No	Admitted	NA	NA	NA	8–30 days	Admitted to ward	Minor disability
60+	Male	Married/Partnered	NA	Unemployed/Other	NA	Padestrian	Leisure	NA	NA	NA	One severe	Not injured	Not injured	Not injured	Not injured	Not injured	Not injured	No	Not admitted	NA	NA	NA	NA	Left against medical advice	NA
0–14	Female	Single	NA	Unemployed/Other	Rural	Padestrian	Education	NA	No	NA	None	Not injured	Not injured	Injured	Not injured	Not injured	Not injured	No	Admitted	NA	NA	NA	2–7 days	Admitted to ward	Little or no disability
0–14	Female	Single	NA	Unemployed/Other	Rural	Padestrian	Leisure	NA	No	NA	None	Not injured	Injured	Injured	Not injured	Not injured	Not injured	No	Admitted	NA	NA	NA	8–30 days	Admitted to ICU	Minor disability
45–59	Male	Married/Partnered	Primary	Manual/Farming	Urban	Padestrian	Leisure	NA	Yes	NA	None	Not injured	Not injured	Not injured	Not injured	Not injured	Injured	No	Admitted	NA	NA	NA	8–30 days	Admitted to ward	Little or no disability
60+	Female	Previously married	No formal education	Non-employed/Household	Urban	Padestrian	Leisure	NA	No	NA	None	Not injured	Not injured	Not injured	Not injured	Not injured	Injured	No	Admitted	NA	NA	NA	8–30 days	Emergency ward observation	Minor disability
45–59	Male	Married/Partnered	Secondary	Manual/Farming	Rural	Padestrian	Leisure	NA	No	1–5 hours	One severe	Not injured	Not injured	Not injured	Not injured	Not injured	Injured	No	Admitted	NA	NA	NA	8–30 days	Admitted to ward	Minor disability
60+	Female	Married/Partnered	No formal education	Non-employed/Household	Rural	Padestrian	Leisure	NA	No	NA	One severe	Not injured	Not injured	Not injured	Not injured	Not injured	Injured	No	Admitted	NA	NA	NA	0–1 days	Admitted to ward	Major disability
0–14	Female	Single	Secondary	Non-employed/Household	Urban	Padestrian	Leisure	NA	No	NA	None	Not injured	Not injured	Not injured	Not injured	Not injured	Injured	No	Admitted	NA	NA	NA	0–1 days	Admitted to ward	Little or no disability
60+	Male	NA	NA	White-collar/Low exposure	NA	Padestrian	Leisure	NA	NA	NA	NA	Not injured	Not injured	Not injured	Not injured	Not injured	Not injured	No	Not admitted	NA	NA	NA	NA	Left against medical advice	NA
60+	Male	NA	NA	Unemployed/Other	Urban	Padestrian	NA	NA	NA	1–5 hours	None	Not injured	Injured	Not injured	Not injured	Not injured	Injured	No	Admitted	NA	NA	NA	0–1 days	Emergency ward observation	Minor disability
45–59	Female	Single	Primary	White-collar/Low exposure	Urban	Padestrian	Leisure	NA	No	<1 hour	None	Injured	Injured	Injured	Injured	Injured	Injured	No	Admitted	NA	NA	NA	2–7 days	Emergency ward observation	Minor disability
45–59	Female	Married/Partnered	Secondary	White-collar/Low exposure	Urban	Padestrian	Leisure	NA	No	<1 hour	One severe	Not injured	Not injured	Not injured	Not injured	Not injured	Not injured	No	Admitted	NA	NA	NA	NA	Left against medical advice	NA
15–24	Male	Single	Primary	Manual/Farming	Urban	Padestrian	Work	NA	No	<1 hour	None	Injured	Injured	Injured	Not injured	Injured	Injured	No	Admitted	NA	NA	NA	0–1 days	Admitted to ward	Minor disability
0–14	Female	Single	Primary	Non-employed/Household	Urban	Padestrian	Leisure	NA	No	?24 hours	None	Not injured	Injured	Injured	Not injured	Not injured	Not injured	No	Admitted	NA	NA	NA	8–30 days	Admitted to ward	Little or no disability
60+	Male	Married/Partnered	Secondary	White-collar/Low exposure	Urban	Padestrian	Leisure	NA	No	1–5 hours	Multiple severe	Not injured	Not injured	Injured	Not injured	Not injured	Injured	No	Admitted	NA	NA	NA	2–7 days	Admitted to ward	Little or no disability
45–59	Male	Married/Partnered	NA	Unemployed/Other	Urban	Padestrian	Leisure	NA	No	NA	None	Not injured	Not injured	Injured	Not injured	Not injured	Not injured	No	Admitted	NA	NA	NA	8–30 days	Admitted to ward	Little or no disability
0–14	Male	Single	Primary	Unemployed/Other	Urban	Padestrian	Leisure	NA	No	<1 hour	None	Not injured	Injured	Not injured	Not injured	Not injured	Not injured	No	Admitted	NA	NA	NA	2–7 days	Admitted to ward	Little or no disability
35–44	Female	Married/Partnered	Secondary	Manual/Farming	Urban	Padestrian	Leisure	NA	No	<1 hour	One severe	Not injured	Not injured	Not injured	Not injured	Not injured	Injured	No	Admitted	NA	NA	NA	2–7 days	Admitted to ward	Major disability
35–44	Male	Married/Partnered	University	White-collar/Low exposure	Urban	Padestrian	Leisure	NA	No	1–5 hours	One severe	Not injured	Not injured	Not injured	Not injured	Not injured	Injured	No	Admitted	NA	NA	NA	2–7 days	Emergency ward observation	Minor disability
0–14	Female	Single	Primary	Unemployed/Other	Urban	Padestrian	Leisure	NA	No	6–23 hours	One severe	Not injured	Not injured	Not injured	Not injured	Not injured	Injured	No	Admitted	NA	NA	NA	2–7 days	Admitted to ward	Major disability
45–59	Male	Married/Partnered	NA	Manual/Farming	Urban	Padestrian	NA	NA	NA	1–5 hours	One severe	Not injured	Not injured	Not injured	Not injured	Not injured	Injured	No	Admitted	NA	NA	NA	2–7 days	Admitted to ward	Little or no disability
45–59	Male	Married/Partnered	Secondary	Manual/Farming	Urban	Padestrian	Leisure	NA	No	<1 hour	One severe	Not injured	Not injured	Injured	Not injured	Not injured	Not injured	No	Admitted	NA	NA	NA	2–7 days	Admitted to ward	Little or no disability
45–59	Male	Married/Partnered	Primary	Manual/Farming	Urban	Padestrian	Work	NA	NA	<1 hour	None	Not injured	Not injured	Not injured	Not injured	Not injured	Injured	No	Admitted	NA	NA	NA	2–7 days	Emergency ward observation	Little or no disability
15–24	Male	Single	Primary	Manual/Farming	Urban	Padestrian	Work	NA	NA	6–23 hours	One severe	Not injured	Not injured	Not injured	Not injured	Not injured	Not injured	No	Not admitted	NA	NA	NA	NA	Transferred	NA
15–24	Male	Single	NA	Manual/Farming	Urban	Padestrian	Leisure	NA	NA	NA	One severe	Not injured	Not injured	Not injured	Not injured	Not injured	Not injured	No	Not admitted	NA	NA	NA	NA	Died	NA
45–59	Male	Married/Partnered	NA	Manual/Farming	Urban	Padestrian	NA	NA	NA	<1 hour	One severe	Not injured	Not injured	Not injured	Not injured	Not injured	Injured	No	Admitted	NA	NA	NA	8–30 days	Admitted to ward	Minor disability
45–59	Female	Previously married	Primary	Non-employed/Household	Urban	Padestrian	Leisure	NA	No	6–23 hours	One severe	Not injured	Not injured	Not injured	Not injured	Not injured	Not injured	No	Not admitted	NA	NA	NA	NA	Admitted to ICU	NA
35–44	Male	Single	Secondary	White-collar/Low exposure	Urban	Padestrian	Leisure	NA	No	NA	One severe	Not injured	Injured	Not injured	Not injured	Not injured	Not injured	No	Admitted	Yes	NA	NA	8–30 days	Admitted to ward	Minor disability
60+	Male	Married/Partnered	University	Non-employed/Household	Urban	Padestrian	Leisure	NA	NA	<1 hour	None	Not injured	Not injured	Not injured	Not injured	Not injured	Not injured	No	Not admitted	NA	NA	NA	NA	Left against medical advice	NA
45–59	Male	Married/Partnered	NA	Manual/Farming	Urban	Padestrian	Leisure	NA	NA	NA	Multiple severe	Not injured	Not injured	Not injured	Not injured	Not injured	Not injured	No	Admitted	NA	NA	NA	NA	Died	NA
45–59	Female	Married/Partnered	NA	Manual/Farming	NA	Padestrian	NA	NA	NA	?24 hours	One severe	Not injured	Not injured	Not injured	Not injured	Not injured	Not injured	No	Not admitted	NA	NA	NA	NA	Left against medical advice	NA
25–34	Male	Married/Partnered	NA	Manual/Farming	Rural	Padestrian	NA	NA	NA	NA	None	Not injured	Not injured	Not injured	Not injured	Not injured	Not injured	No	Not admitted	NA	NA	NA	NA	Left against medical advice	NA
0–14	Male	Single	Primary	Unemployed/Other	Urban	Padestrian	Leisure	NA	No	NA	One severe	Not injured	Not injured	Not injured	Not injured	Not injured	Injured	No	Admitted	NA	NA	NA	0–1 days	Admitted to ward	Major disability
60+	Male	Married/Partnered	Primary	Non-employed/Household	Rural	Padestrian	NA	NA	No	NA	Multiple severe	Not injured	Not injured	Not injured	Not injured	Not injured	Injured	No	Admitted	NA	NA	NA	2–7 days	Admitted to ward	Major disability
15–24	Female	Single	University	Non-employed/Household	Urban	Padestrian	NA	NA	No	<1 hour	Multiple severe	Injured	Not injured	Not injured	Not injured	Not injured	Not injured	No	Admitted	NA	NA	NA	2–7 days	Admitted to ward	Minor disability
25–34	Female	Single	No formal education	Unemployed/Other	Urban	Padestrian	Leisure	NA	No	NA	One severe	Not injured	Not injured	Not injured	Not injured	Not injured	Not injured	No	Not admitted	NA	NA	NA	NA	Left against medical advice	NA
45–59	Female	Married/Partnered	Primary	White-collar/Low exposure	Urban	Padestrian	Leisure	NA	No	<1 hour	Multiple severe	Not injured	Not injured	Not injured	Injured	Not injured	Injured	No	Admitted	NA	NA	NA	2–7 days	Emergency ward observation	Minor disability
25–34	Male	Single	Secondary	Manual/Farming	Urban	Padestrian	Leisure	NA	No	NA	Multiple severe	Not injured	Injured	Not injured	Not injured	Not injured	Injured	No	Admitted	NA	NA	NA	8–30 days	Emergency ward observation	Minor disability
60+	Female	Previously married	Secondary	Non-employed/Household	Urban	Padestrian	Leisure	NA	No	1–5 hours	One severe	Not injured	Not injured	Not injured	Not injured	Not injured	Injured	No	Admitted	NA	NA	NA	8–30 days	Admitted to ward	Minor disability
60+	Male	Previously married	NA	White-collar/Low exposure	Urban	Padestrian	NA	NA	NA	NA	One severe	Not injured	Injured	Not injured	Not injured	Not injured	Injured	No	Admitted	NA	NA	NA	2–7 days	Admitted to ward	Minor disability
15–24	Female	Single	Secondary	Non-employed/Household	Urban	Padestrian	Leisure	NA	No	NA	None	Not injured	Injured	Injured	Not injured	Not injured	Not injured	No	Admitted	NA	NA	NA	8–30 days	Admitted to ICU	Little or no disability
25–34	Male	Married/Partnered	No formal education	Manual/Farming	Rural	Padestrian	NA	NA	NA	NA	One severe	Not injured	Not injured	Injured	Not injured	Injured	Injured	No	Admitted	NA	NA	NA	2–7 days	Admitted to ICU	Major disability
60+	Male	NA	NA	Unemployed/Other	Rural	Padestrian	Work	NA	No	1–5 hours	Multiple severe	Not injured	Injured	Injured	Not injured	Not injured	Injured	No	Admitted	NA	NA	NA	0–1 days	Admitted to ward	Deceased
25–34	Female	Single	NA	Manual/Farming	Urban	Padestrian	NA	NA	NA	NA	One severe	Not injured	Not injured	Not injured	Not injured	Not injured	Not injured	No	Not admitted	NA	NA	NA	NA	Left against medical advice	NA
25–34	Male	Single	NA	White-collar/Low exposure	Urban	Padestrian	NA	NA	NA	NA	One severe	Not injured	Not injured	Injured	Not injured	Not injured	Not injured	No	Admitted	NA	NA	NA	2–7 days	Admitted to ward	Little or no disability
25–34	Male	Single	NA	Manual/Farming	Urban	Padestrian	NA	NA	NA	NA	Multiple severe	Not injured	Not injured	Not injured	Not injured	Not injured	Injured	No	Admitted	NA	NA	NA	2–7 days	Admitted to ward	Minor disability
35–44	Female	Single	NA	White-collar/Low exposure	Urban	Padestrian	Leisure	NA	NA	NA	One severe	Not injured	Not injured	Not injured	Not injured	Not injured	Not injured	No	Not admitted	NA	NA	NA	NA	Left against medical advice	NA
60+	Female	Married/Partnered	NA	White-collar/Low exposure	Urban	Padestrian	Leisure	NA	NA	NA	Multiple severe	Not injured	Not injured	Injured	Not injured	Not injured	Injured	No	Admitted	NA	NA	NA	2–7 days	Admitted to ward	Minor disability
60+	Male	Married/Partnered	Secondary	Manual/Farming	Urban	Padestrian	Leisure	NA	No	NA	One severe	Not injured	Not injured	Injured	Not injured	Not injured	Injured	No	Admitted	NA	NA	NA	8–30 days	Admitted to ward	Minor disability
0–14	Male	Single	Primary	Non-employed/Household	Rural	Padestrian	Leisure	NA	No	NA	One severe	Not injured	Not injured	Not injured	Not injured	Not injured	Not injured	No	Not admitted	NA	NA	NA	NA	Transferred	NA
60+	Male	Married/Partnered	No formal education	Manual/Farming	Urban	Padestrian	Leisure	NA	No	NA	Multiple severe	Not injured	Injured	Injured	Not injured	Not injured	Injured	No	Admitted	NA	No	NA	2–7 days	Admitted to ICU	Deceased
60+	Male	Married/Partnered	Primary	Non-employed/Household	Urban	Padestrian	Leisure	NA	No	?24 hours	One severe	Not injured	Not injured	Not injured	Not injured	Not injured	Injured	No	Admitted	NA	NA	NA	2–7 days	Emergency ward observation	Minor disability
0–14	Male	Single	Primary	Non-employed/Household	Rural	Padestrian	Leisure	NA	No	NA	Multiple severe	Not injured	Not injured	Not injured	Not injured	Not injured	Not injured	No	Not admitted	NA	NA	NA	NA	Died	NA
45–59	Male	Single	Primary	Manual/Farming	Urban	Padestrian	Leisure	NA	No	NA	None	Not injured	Not injured	Not injured	Injured	Not injured	Not injured	No	Admitted	NA	NA	NA	2–7 days	Emergency ward observation	Little or no disability
45–59	Male	Married/Partnered	NA	Manual/Farming	Urban	Padestrian	Leisure	NA	NA	?24 hours	One severe	Not injured	Not injured	Not injured	Not injured	Not injured	Not injured	No	Not admitted	NA	NA	NA	NA	Left against medical advice	NA
15–24	Male	Single	University	Non-employed/Household	Urban	Padestrian	Leisure	NA	No	NA	None	Not injured	Not injured	Not injured	Not injured	Not injured	Injured	No	Admitted	NA	NA	NA	2–7 days	Emergency ward observation	Little or no disability
60+	Male	Married/Partnered	NA	Manual/Farming	Rural	Padestrian	Leisure	NA	NA	NA	One severe	Not injured	Not injured	Not injured	Not injured	Not injured	Not injured	No	Not admitted	NA	NA	NA	NA	Left against medical advice	NA
0–14	Male	Single	Secondary	Non-employed/Household	Urban	Padestrian	Leisure	NA	No	NA	None	Not injured	Not injured	Not injured	Not injured	Not injured	Injured	No	Admitted	NA	NA	NA	2–7 days	Emergency ward observation	Minor disability
15–24	Male	Single	Primary	White-collar/Low exposure	Urban	Padestrian	Leisure	NA	No	NA	One severe	Not injured	Injured	Injured	Not injured	Not injured	Not injured	No	Admitted	NA	NA	NA	8–30 days	Admitted to ward	Little or no disability
35–44	Female	Single	NA	White-collar/Low exposure	Urban	Padestrian	NA	NA	NA	<1 hour	Multiple severe	Not injured	Not injured	Not injured	Not injured	Not injured	Not injured	No	Not admitted	NA	NA	NA	NA	Died	NA
0–14	Female	Single	Primary	Non-employed/Household	NA	Padestrian	NA	NA	NA	NA	One severe	Not injured	Not injured	Not injured	Not injured	Not injured	Not injured	No	Not admitted	NA	NA	NA	NA	Transferred	NA
35–44	Male	Married/Partnered	NA	Unemployed/Other	NA	Padestrian	Leisure	NA	NA	<1 hour	One severe	Not injured	Not injured	Not injured	Not injured	Not injured	Not injured	No	Not admitted	NA	NA	NA	NA	Left against medical advice	NA
15–24	Female	Single	Primary	Unemployed/Other	Urban	Padestrian	Leisure	NA	No	NA	One severe	Injured	Injured	Injured	Not injured	Injured	Injured	No	Admitted	NA	NA	NA	2–7 days	Admitted to ward	Little or no disability
45–59	Female	Married/Partnered	Primary	Manual/Farming	Urban	Padestrian	Leisure	NA	NA	NA	None	Not injured	Not injured	Not injured	Not injured	Not injured	Injured	No	Admitted	NA	NA	NA	2–7 days	Admitted to ward	Major disability
35–44	Male	Single	Primary	Manual/Farming	Urban	Padestrian	Leisure	NA	No	NA	None	Not injured	Not injured	Not injured	Not injured	Not injured	Not injured	No	Not admitted	NA	NA	NA	NA	Left against medical advice	NA
45–59	Male	Married/Partnered	Secondary	Unemployed/Other	Urban	Padestrian	Leisure	NA	NA	NA	One severe	Not injured	Not injured	Not injured	Not injured	Not injured	Injured	No	Admitted	NA	NA	NA	8–30 days	Admitted to ward	Little or no disability
25–34	Female	Single	NA	Manual/Farming	Urban	Padestrian	Work	NA	NA	NA	One severe	Not injured	Not injured	Not injured	Not injured	Not injured	Injured	No	Admitted	NA	NA	NA	2–7 days	Admitted to ward	Little or no disability
25–34	Female	Single	Secondary	Manual/Farming	Urban	Padestrian	Leisure	NA	No	NA	One severe	Injured	Not injured	Not injured	Not injured	Not injured	Not injured	No	Admitted	NA	NA	NA	8–30 days	Admitted to ward	Little or no disability
45–59	Female	Married/Partnered	No formal education	Manual/Farming	Rural	Padestrian	Leisure	NA	Yes	NA	None	Not injured	Not injured	Not injured	Not injured	Not injured	Injured	No	Admitted	NA	NA	NA	8–30 days	Directly to OR	Major disability
0–14	Female	Single	No formal education	Unemployed/Other	Urban	Padestrian	Leisure	NA	No	1–5 hours	Multiple severe	Not injured	Not injured	Injured	Not injured	Injured	Injured	Yes	Admitted	NA	NA	NA	0–1 days	Admitted to ward	Deceased
60+	Male	Married/Partnered	Secondary	Non-employed/Household	Urban	Padestrian	Leisure	NA	No	NA	Multiple severe	Not injured	Not injured	Not injured	Not injured	Not injured	Injured	No	Admitted	NA	NA	NA	2–7 days	Admitted to ward	Major disability
0–14	Male	Single	Primary	Non-employed/Household	Rural	Padestrian	NA	NA	No	NA	One severe	Not injured	Not injured	Injured	Not injured	Injured	Not injured	Yes	Admitted	NA	NA	NA	8–30 days	Admitted to ICU	Minor disability
25–34	Female	Single	Secondary	Manual/Farming	Urban	Padestrian	Leisure	NA	No	NA	One severe	Not injured	Not injured	Not injured	Injured	Injured	Not injured	No	Admitted	NA	NA	NA	8–30 days	Directly to OR	Little or no disability
60+	Female	Previously married	No formal education	White-collar/Low exposure	Urban	Padestrian	Leisure	NA	No	?24 hours	None	Injured	Not injured	Not injured	Not injured	Not injured	Not injured	No	Admitted	NA	NA	NA	8–30 days	Admitted to ward	Little or no disability
45–59	Female	Previously married	NA	Manual/Farming	Urban	Padestrian	Leisure	NA	NA	?24 hours	One severe	Not injured	Not injured	Not injured	Not injured	Not injured	Not injured	No	Not admitted	NA	NA	NA	NA	Transferred	NA
15–24	Male	Single	Primary	Unemployed/Other	Urban	Padestrian	Leisure	NA	No	<1 hour	One severe	Injured	Injured	Injured	Not injured	Injured	Injured	No	Admitted	NA	NA	NA	2–7 days	Admitted to ward	Minor disability
45–59	Male	Married/Partnered	University	White-collar/Low exposure	Urban	Padestrian	Leisure	NA	No	<1 hour	One severe	Injured	Injured	Injured	Not injured	Injured	Injured	No	Admitted	NA	NA	NA	2–7 days	Admitted to ward	Minor disability
60+	Male	Married/Partnered	Primary	Manual/Farming	Urban	Padestrian	Travelling	NA	No	1–5 hours	One severe	Not injured	Not injured	Injured	Not injured	Not injured	Injured	No	Admitted	NA	NA	NA	2–7 days	Admitted to ward	Little or no disability
15–24	Female	Single	Secondary	Non-employed/Household	Urban	Padestrian	Education	NA	No	<1 hour	Multiple severe	Not injured	Not injured	Injured	Not injured	Not injured	Injured	No	Admitted	NA	No	NA	0–1 days	Admitted to ICU	Deceased
0–14	Male	Single	Primary	Non-employed/Household	Rural	Padestrian	Leisure	NA	No	1–5 hours	None	Not injured	Injured	Injured	Not injured	Injured	Not injured	No	Admitted	NA	NA	NA	2–7 days	Admitted to ward	Minor disability
15–24	Male	Single	Secondary	Non-employed/Household	Urban	Padestrian	Leisure	NA	No	<1 hour	One severe	Not injured	Not injured	Not injured	Not injured	Not injured	Injured	No	Admitted	NA	NA	NA	8–30 days	Admitted to ward	Minor disability
0–14	Male	Single	Primary	Non-employed/Household	Urban	Padestrian	Leisure	NA	No	<1 hour	None	Not injured	Not injured	Injured	Not injured	Not injured	Not injured	No	Admitted	NA	NA	NA	2–7 days	Admitted to ward	Minor disability
35–44	Male	Married/Partnered	Secondary	Manual/Farming	Urban	Padestrian	Work	NA	No	1–5 hours	None	Not injured	Injured	Injured	Not injured	Not injured	Injured	No	Admitted	NA	NA	NA	2–7 days	Admitted to ward	Minor disability
25–34	Male	Single	NA	Manual/Farming	Urban	Padestrian	NA	NA	NA	NA	One severe	Not injured	Not injured	Not injured	Not injured	Not injured	Not injured	No	Not admitted	NA	NA	NA	NA	Left against medical advice	NA
45–59	Female	Married/Partnered	Secondary	Manual/Farming	Urban	Padestrian	Leisure	NA	No	?24 hours	One severe	Not injured	Not injured	Not injured	Not injured	Not injured	Injured	No	Admitted	NA	NA	NA	2–7 days	Admitted to ward	Little or no disability
0–14	Male	Single	Primary	Non-employed/Household	Rural	Padestrian	Work	NA	No	?24 hours	One severe	Not injured	Injured	Injured	Not injured	Not injured	Not injured	No	Admitted	NA	NA	NA	8–30 days	Admitted to ICU	Minor disability
45–59	Male	Married/Partnered	Secondary	White-collar/Low exposure	Urban	Padestrian	NA	NA	NA	NA	None	Not injured	Not injured	Not injured	Not injured	Not injured	Not injured	No	Not admitted	NA	NA	NA	NA	Left against medical advice	NA
60+	Male	NA	NA	Manual/Farming	Urban	Padestrian	Leisure	NA	NA	1–5 hours	One severe	Not injured	Not injured	Injured	Not injured	Not injured	Injured	No	Admitted	NA	NA	NA	8–30 days	Admitted to ward	Little or no disability
45–59	Female	Single	Primary	White-collar/Low exposure	Rural	Padestrian	Travelling	NA	No	NA	One severe	Injured	Not injured	Not injured	Not injured	Not injured	Not injured	No	Admitted	NA	NA	NA	8–30 days	Admitted to ward	Minor disability
0–14	Female	Single	Primary	Non-employed/Household	Urban	Padestrian	NA	NA	No	NA	None	Not injured	Injured	Not injured	Not injured	Injured	Not injured	No	Admitted	NA	NA	NA	0–1 days	Emergency ward observation	Major disability
60+	Male	Married/Partnered	University	White-collar/Low exposure	Urban	Padestrian	Leisure	NA	Yes	NA	None	Not injured	Not injured	Not injured	Not injured	Not injured	Not injured	No	Not admitted	NA	NA	NA	NA	Left against medical advice	NA
0–14	Male	Single	Secondary	Non-employed/Household	Urban	Padestrian	Leisure	NA	No	NA	One severe	Not injured	Not injured	Injured	Not injured	Not injured	Not injured	No	Admitted	NA	NA	NA	2–7 days	Admitted to ward	Little or no disability
25–34	Female	Married/Partnered	Secondary	Manual/Farming	Urban	Padestrian	Leisure	NA	No	NA	One severe	Not injured	Injured	Injured	Not injured	Not injured	Injured	No	Admitted	NA	NA	NA	2–7 days	Admitted to ward	Little or no disability
45–59	Female	Married/Partnered	Secondary	White-collar/Low exposure	Rural	Padestrian	Work	NA	No	NA	Multiple severe	Not injured	Not injured	Not injured	Not injured	Not injured	Injured	No	Admitted	NA	NA	NA	8–30 days	Admitted to ward	Major disability
NA	Female	NA	NA	Unemployed/Other	NA	Padestrian	Leisure	NA	NA	NA	None	Not injured	Not injured	Not injured	Not injured	Not injured	Not injured	No	Not admitted	NA	NA	NA	NA	Died	NA
15–24	Male	Single	Secondary	Non-employed/Household	Urban	Padestrian	Leisure	NA	No	NA	One severe	Not injured	Not injured	Injured	Not injured	Not injured	Not injured	No	Admitted	NA	NA	NA	8–30 days	Admitted to ward	Little or no disability
0–14	Male	Single	Primary	Non-employed/Household	Rural	Padestrian	Leisure	NA	No	NA	Multiple severe	Injured	Not injured	Not injured	Not injured	Not injured	Not injured	No	Admitted	NA	NA	NA	8–30 days	Admitted to ward	Minor disability
15–24	Female	Single	Secondary	Unemployed/Other	Urban	Padestrian	Travelling	NA	No	NA	None	Not injured	Not injured	Injured	Not injured	Not injured	Not injured	No	Admitted	NA	NA	NA	2–7 days	Admitted to ward	Little or no disability
60+	Male	Previously married	No formal education	Non-employed/Household	Urban	Padestrian	Leisure	NA	No	<1 hour	None	Not injured	Not injured	Not injured	Not injured	Not injured	Injured	No	Admitted	NA	NA	NA	8–30 days	Admitted to ward	Major disability
0–14	Male	Single	Primary	Unemployed/Other	Urban	Padestrian	Travelling	NA	No	NA	None	Not injured	Not injured	Injured	Not injured	Not injured	Not injured	No	Admitted	NA	NA	NA	2–7 days	Admitted to ICU	Little or no disability
15–24	Male	Single	Secondary	Non-employed/Household	Urban	Padestrian	Leisure	NA	No	NA	None	Not injured	Not injured	Injured	Not injured	Not injured	Not injured	No	Admitted	NA	NA	NA	2–7 days	Admitted to ward	Little or no disability
60+	Male	Single	Secondary	Non-employed/Household	Urban	Padestrian	Leisure	NA	No	<1 hour	One severe	Injured	Not injured	Not injured	Not injured	Not injured	Not injured	No	Admitted	NA	NA	NA	2–7 days	Admitted to ward	Minor disability
60+	Male	Single	No formal education	White-collar/Low exposure	Urban	Padestrian	Leisure	Not available	No	?24 hours	None	Injured	Not injured	Not injured	Not injured	Not injured	Not injured	No	Admitted	NA	NA	NA	2–7 days	Admitted to ward	Minor disability
0–14	Female	Single	Primary	Non-employed/Household	Urban	Padestrian	Leisure	NA	No	NA	One severe	Injured	Not injured	Not injured	Not injured	Not injured	Not injured	No	Admitted	NA	NA	NA	2–7 days	Admitted to ward	Major disability
0–14	Female	Single	Primary	Non-employed/Household	Rural	Padestrian	Education	NA	No	NA	One severe	Not injured	Not injured	Not injured	Not injured	Not injured	Injured	No	Admitted	NA	NA	NA	8–30 days	Admitted to ward	Major disability
45–59	Female	Previously married	Primary	White-collar/Low exposure	Urban	Padestrian	Leisure	NA	No	NA	One severe	Not injured	Not injured	Not injured	Not injured	Not injured	Injured	No	Admitted	NA	NA	NA	8–30 days	Emergency ward observation	Minor disability
15–24	Male	Single	Secondary	Manual/Farming	Rural	Padestrian	NA	NA	No	NA	One severe	Not injured	Not injured	Not injured	Not injured	Not injured	Injured	No	Admitted	NA	NA	NA	>30 days	Admitted to ward	Minor disability
45–59	Male	Married/Partnered	NA	White-collar/Low exposure	Urban	Padestrian	NA	NA	NA	<1 hour	None	Not injured	Not injured	Not injured	Not injured	Not injured	Not injured	No	Not admitted	NA	NA	NA	NA	Left against medical advice	NA
25–34	Male	Married/Partnered	Secondary	White-collar/Low exposure	Urban	Padestrian	Work	NA	No	NA	One severe	Not injured	Not injured	Injured	Not injured	Not injured	Injured	No	Admitted	NA	NA	NA	2–7 days	Admitted to ward	Little or no disability
60+	Male	Previously married	University	Non-employed/Household	Urban	Padestrian	Leisure	NA	No	<1 hour	None	Not injured	Not injured	Not injured	Not injured	Not injured	Not injured	No	Admitted	NA	NA	NA	2–7 days	Admitted to ward	Minor disability
45–59	Male	Married/Partnered	Primary	White-collar/Low exposure	Urban	Padestrian	Work	NA	No	1–5 hours	One severe	Not injured	Not injured	Injured	Not injured	Not injured	Injured	No	Admitted	NA	NA	NA	0–1 days	Admitted to ward	Little or no disability
0–14	Female	Single	Primary	Unemployed/Other	Urban	Padestrian	Travelling	NA	No	NA	One severe	Not injured	Not injured	Not injured	Not injured	Not injured	Injured	No	Admitted	NA	NA	NA	8–30 days	Admitted to ward	Little or no disability
60+	Male	Married/Partnered	University	White-collar/Low exposure	Urban	Padestrian	Leisure	NA	No	NA	Multiple severe	Not injured	Not injured	Injured	Not injured	Not injured	Injured	No	Admitted	NA	NA	NA	>30 days	Admitted to ward	Little or no disability
0–14	Female	Single	Secondary	Non-employed/Household	Urban	Padestrian	Leisure	Available but not used	NA	?24 hours	Multiple severe	Not injured	Not injured	Not injured	Not injured	Not injured	Not injured	No	Not admitted	NA	NA	NA	NA	Died	NA
0–14	Male	Single	Primary	Non-employed/Household	Urban	Padestrian	Education	NA	No	<1 hour	None	Not injured	Injured	Injured	Not injured	Not injured	Not injured	No	Admitted	NA	NA	NA	2–7 days	Admitted to ward	Minor disability
60+	Male	Married/Partnered	Secondary	Non-employed/Household	Rural	Padestrian	Leisure	NA	Yes	NA	None	Not injured	Not injured	Not injured	Not injured	Not injured	Injured	No	Admitted	NA	NA	NA	2–7 days	Emergency ward observation	Minor disability
25–34	Female	Single	Primary	Unemployed/Other	Rural	Padestrian	Leisure	NA	No	?24 hours	One severe	Not injured	Not injured	Not injured	Not injured	Not injured	Not injured	No	Not admitted	NA	NA	NA	NA	Left against medical advice	NA
60+	Male	Previously married	NA	Manual/Farming	Urban	Padestrian	Leisure	NA	NA	1–5 hours	None	Not injured	Not injured	Not injured	Not injured	Not injured	Not injured	No	Not admitted	NA	NA	NA	NA	Left against medical advice	NA
60+	Male	Married/Partnered	NA	Unemployed/Other	Urban	Padestrian	Leisure	NA	NA	?24 hours	One severe	Not injured	Not injured	Not injured	Not injured	Not injured	Not injured	No	Not admitted	NA	NA	NA	NA	Left against medical advice	NA
15–24	Male	Single	No formal education	Manual/Farming	Rural	Padestrian	Leisure	NA	No	<1 hour	One severe	Not injured	Not injured	Not injured	Not injured	Not injured	Not injured	No	Not admitted	NA	NA	NA	NA	Left against medical advice	NA
25–34	Male	Married/Partnered	No formal education	Manual/Farming	Urban	Padestrian	NA	Not available	NA	<1 hour	Multiple severe	Not injured	Not injured	Injured	Not injured	Not injured	Injured	No	Admitted	NA	NA	NA	2–7 days	Admitted to ward	Minor disability
0–14	Female	Single	Secondary	Non-employed/Household	Urban	Padestrian	Leisure	NA	No	1–5 hours	Multiple severe	Not injured	Not injured	Not injured	Not injured	Not injured	Not injured	Yes	Not admitted	NA	NA	NA	NA	Transferred	NA
0–14	Female	Single	Secondary	Non-employed/Household	Urban	Padestrian	Leisure	NA	No	1–5 hours	One severe	Injured	Injured	Injured	Not injured	Injured	Injured	No	Admitted	NA	NA	NA	2–7 days	Admitted to ward	Minor disability
45–59	Male	Married/Partnered	Secondary	Manual/Farming	Urban	Padestrian	Leisure	NA	No	NA	One severe	Injured	Injured	Injured	Not injured	Injured	Injured	No	Admitted	NA	NA	NA	2–7 days	Admitted to ward	Major disability
45–59	Male	Married/Partnered	Primary	Manual/Farming	Urban	Padestrian	Leisure	NA	Yes	1–5 hours	One severe	Injured	Injured	Injured	Not injured	Injured	Injured	No	Admitted	NA	NA	NA	2–7 days	Admitted to ward	Major disability
0–14	Female	Single	Primary	Non-employed/Household	Rural	Padestrian	Leisure	NA	No	?24 hours	One severe	Not injured	Not injured	Injured	Not injured	Injured	Injured	No	Admitted	NA	NA	NA	8–30 days	Admitted to ward	Major disability
60+	Male	Married/Partnered	Primary	Manual/Farming	Rural	Padestrian	Leisure	NA	No	NA	One severe	Not injured	Injured	Injured	Not injured	Not injured	Injured	No	Admitted	NA	NA	NA	2–7 days	Admitted to ICU	Major disability
45–59	Male	Single	Secondary	White-collar/Low exposure	Urban	Padestrian	Work	NA	No	1–5 hours	None	Not injured	Injured	Not injured	Not injured	Not injured	Injured	No	Admitted	NA	NA	NA	0–1 days	Admitted to ward	Minor disability
0–14	Male	Single	Primary	Non-employed/Household	Urban	Padestrian	Domestic activity	NA	No	6–23 hours	None	Not injured	Injured	Injured	Not injured	Not injured	Not injured	No	Admitted	NA	NA	NA	8–30 days	Admitted to ward	Major disability
25–34	Female	Single	Secondary	Unemployed/Other	Urban	Padestrian	Work	NA	No	NA	None	Not injured	Not injured	Injured	Not injured	Not injured	Not injured	No	Admitted	NA	NA	NA	2–7 days	Admitted to ward	Minor disability
15–24	Female	Single	Secondary	Non-employed/Household	Urban	Padestrian	Leisure	NA	No	<1 hour	One severe	Not injured	Not injured	Not injured	Not injured	Not injured	Injured	No	Admitted	NA	NA	NA	2–7 days	Admitted to ward	Minor disability
60+	Male	Previously married	Secondary	White-collar/Low exposure	Urban	Padestrian	Leisure	NA	No	NA	One severe	Not injured	Injured	Not injured	Not injured	Not injured	Not injured	No	Admitted	NA	NA	NA	0–1 days	Admitted to ward	Major disability
35–44	Male	Married/Partnered	Secondary	Unemployed/Other	Urban	Padestrian	Work	NA	No	NA	None	Not injured	Not injured	Injured	Not injured	Not injured	Injured	No	Admitted	NA	NA	NA	2–7 days	Admitted to ward	Deceased
25–34	Male	Married/Partnered	Primary	Manual/Farming	Urban	Padestrian	Leisure	NA	No	NA	One severe	Not injured	Injured	Injured	Not injured	Not injured	Not injured	No	Admitted	NA	NA	NA	>30 days	Admitted to ward	Little or no disability
0–14	Female	Single	Primary	Unemployed/Other	Urban	Padestrian	Travelling	NA	No	?24 hours	None	Not injured	Not injured	Injured	Not injured	Not injured	Injured	No	Admitted	NA	NA	NA	8–30 days	Admitted to ward	Little or no disability
35–44	Male	Single	Secondary	Manual/Farming	Urban	Padestrian	Leisure	NA	No	NA	None	Not injured	Injured	Injured	Not injured	Not injured	Not injured	No	Admitted	NA	NA	NA	2–7 days	Admitted to ward	Little or no disability
15–24	Female	Single	Secondary	Non-employed/Household	Rural	Padestrian	Leisure	NA	No	<1 hour	One severe	Not injured	Not injured	Not injured	Not injured	Not injured	Injured	No	Admitted	NA	NA	NA	8–30 days	Admitted to ward	Minor disability
45–59	Male	Married/Partnered	Primary	Manual/Farming	Rural	Padestrian	Leisure	NA	Yes	NA	None	Not injured	Not injured	Injured	Not injured	Not injured	Not injured	No	Admitted	NA	NA	NA	2–7 days	Admitted to ICU	Major disability
0–14	Male	Single	Primary	Non-employed/Household	Urban	Padestrian	Leisure	NA	No	NA	One severe	Not injured	Not injured	Not injured	Not injured	Not injured	Injured	No	Admitted	NA	NA	NA	2–7 days	Emergency ward observation	Major disability
0–14	Male	Single	Primary	Non-employed/Household	Rural	Padestrian	Leisure	NA	No	<1 hour	One severe	Injured	Injured	Injured	Not injured	Injured	Injured	No	Admitted	NA	NA	NA	2–7 days	Emergency ward observation	Minor disability
15–24	Female	Single	University	Non-employed/Household	Urban	Padestrian	Leisure	NA	No	NA	One severe	Not injured	Injured	Not injured	Not injured	Not injured	Not injured	No	Admitted	NA	NA	NA	8–30 days	Admitted to ward	Minor disability
60+	Male	Married/Partnered	No formal education	Manual/Farming	Urban	Padestrian	Travelling	NA	No	1–5 hours	Multiple severe	Injured	Not injured	Not injured	Not injured	Not injured	Injured	No	Admitted	NA	NA	NA	2–7 days	Admitted to ward	NA
0–14	Female	NA	No formal education	NA	Urban	Padestrian	Leisure	NA	NA	<1 hour	Multiple severe	Not injured	Not injured	Not injured	Not injured	Not injured	Not injured	No	Admitted	NA	NA	NA	0–1 days	Admitted to ward	NA
35–44	Male	Married/Partnered	Secondary	Manual/Farming	Urban	Padestrian	Work	NA	Yes	1–5 hours	One severe	Not injured	Not injured	Not injured	Not injured	Not injured	Injured	No	Admitted	NA	NA	NA	2–7 days	Admitted to ward	Minor disability
0–14	Male	NA	Primary	Non-employed/Household	Rural	Padestrian	Leisure	NA	No	NA	Multiple severe	Not injured	Not injured	Not injured	Not injured	Not injured	Not injured	No	Admitted	NA	NA	NA	2–7 days	Admitted to ward	Minor disability
60+	Female	Married/Partnered	No formal education	Manual/Farming	Urban	Padestrian	Leisure	NA	No	NA	Multiple severe	Injured	Not injured	Not injured	Not injured	Not injured	Not injured	No	Admitted	NA	NA	NA	2–7 days	Admitted to ward	Little or no disability
60+	Male	Married/Partnered	Secondary	Non-employed/Household	Rural	Padestrian	Leisure	NA	Yes	NA	One severe	Injured	Injured	Injured	Injured	Injured	Injured	Yes	Admitted	NA	NA	Yes	8–30 days	Admitted to ward	Minor disability
60+	Female	Married/Partnered	Primary	White-collar/Low exposure	Rural	Padestrian	Travelling	NA	No	6–23 hours	One severe	Not injured	Not injured	Injured	Not injured	Not injured	Not injured	No	Admitted	NA	NA	NA	2–7 days	Admitted to ward	Little or no disability
0–14	Male	Single	Primary	Non-employed/Household	Urban	Padestrian	Leisure	NA	No	1–5 hours	One severe	Not injured	Not injured	Not injured	Not injured	Not injured	Injured	No	Admitted	NA	NA	NA	0–1 days	Emergency ward observation	Major disability
25–34	Male	Single	Secondary	Non-employed/Household	Urban	Padestrian	Leisure	NA	No	1–5 hours	One severe	Not injured	Not injured	Not injured	Not injured	Not injured	Injured	No	Admitted	NA	NA	NA	2–7 days	Admitted to ward	Major disability
60+	Male	Married/Partnered	No formal education	Manual/Farming	Rural	Padestrian	Leisure	Available but not used	No	1–5 hours	Multiple severe	Not injured	Not injured	Injured	Not injured	Not injured	Injured	Yes	Admitted	NA	NA	NA	2–7 days	Admitted to ICU	Deceased
15–24	Female	Single	Secondary	Non-employed/Household	Rural	Padestrian	Leisure	NA	No	<1 hour	One severe	Not injured	Not injured	Not injured	Not injured	Not injured	Injured	No	Admitted	NA	NA	NA	8–30 days	Admitted to ward	Minor disability
35–44	Male	Married/Partnered	Secondary	White-collar/Low exposure	Urban	Padestrian	Work	NA	No	<1 hour	One severe	Not injured	Not injured	Injured	Not injured	Not injured	Not injured	No	Admitted	NA	NA	NA	8–30 days	Admitted to ward	Little or no disability
60+	Male	Married/Partnered	Primary	Manual/Farming	Urban	Padestrian	Leisure	NA	No	NA	One severe	Not injured	Not injured	Not injured	Not injured	Not injured	Injured	No	Admitted	NA	NA	NA	8–30 days	Directly to OR	Minor disability
0–14	Male	Single	Primary	Non-employed/Household	Urban	Padestrian	NA	NA	No	<1 hour	None	Not injured	Not injured	Not injured	Not injured	Not injured	Injured	No	Admitted	NA	NA	NA	>30 days	Admitted to ward	Minor disability
60+	Male	Previously married	Primary	Manual/Farming	Rural	Padestrian	Leisure	NA	No	6–23 hours	None	Not injured	Not injured	Injured	Not injured	Not injured	Not injured	No	Admitted	NA	NA	NA	2–7 days	Admitted to ward	Little or no disability
0–14	Male	Single	Primary	Non-employed/Household	Urban	Padestrian	Leisure	NA	No	NA	One severe	Not injured	Not injured	Injured	Not injured	Not injured	Injured	No	Admitted	NA	NA	NA	2–7 days	Emergency ward observation	Minor disability
0–14	Female	Single	Primary	Non-employed/Household	Urban	Padestrian	Leisure	NA	No	NA	One severe	Not injured	Injured	Not injured	Not injured	Injured	Injured	No	Admitted	NA	NA	NA	2–7 days	Admitted to ward	Major disability
0–14	Female	Single	Primary	Unemployed/Other	Rural	Padestrian	Travelling	NA	No	1–5 hours	One severe	Not injured	Injured	Not injured	Not injured	Not injured	Injured	No	Admitted	NA	NA	NA	2–7 days	Admitted to ward	Little or no disability
0–14	Female	Single	Primary	Non-employed/Household	Urban	Padestrian	Leisure	NA	No	NA	One severe	Not injured	Injured	Injured	Not injured	Not injured	Not injured	No	Admitted	NA	NA	NA	8–30 days	Admitted to ward	Major disability
45–59	Female	Single	University	White-collar/Low exposure	Urban	Padestrian	Leisure	NA	No	<1 hour	One severe	Not injured	Not injured	Not injured	Not injured	Not injured	Not injured	No	Admitted	NA	NA	NA	8–30 days	Admitted to ward	Little or no disability
60+	Male	Married/Partnered	Primary	White-collar/Low exposure	Urban	Padestrian	Leisure	NA	No	<1 hour	Multiple severe	Not injured	Not injured	Not injured	Not injured	Not injured	Injured	No	Admitted	NA	NA	NA	8–30 days	Admitted to ICU	Minor disability
35–44	Male	Single	No formal education	Unemployed/Other	Urban	Padestrian	Leisure	NA	No	NA	One severe	Not injured	Not injured	Not injured	Not injured	Not injured	Injured	No	Admitted	NA	NA	NA	>30 days	Admitted to ward	Minor disability
0–14	Male	Single	No formal education	Unemployed/Other	Rural	Padestrian	Leisure	NA	No	<1 hour	One severe	Not injured	Injured	Not injured	Not injured	Not injured	Not injured	No	Admitted	NA	NA	NA	2–7 days	Admitted to ward	Minor disability
25–34	Male	Single	University	Unemployed/Other	Urban	Padestrian	Leisure	NA	No	NA	One severe	Not injured	Not injured	Not injured	Not injured	Not injured	Injured	No	Admitted	NA	NA	NA	2–7 days	Admitted to ward	Major disability
60+	Female	Previously married	NA	Non-employed/Household	Urban	Padestrian	Leisure	NA	No	<1 hour	Multiple severe	Not injured	Not injured	Injured	Not injured	Not injured	Injured	No	Admitted	NA	NA	NA	8–30 days	Admitted to ward	Little or no disability
15–24	Male	Single	Secondary	Non-employed/Household	Urban	Padestrian	Leisure	NA	No	NA	One severe	Not injured	Not injured	Injured	Not injured	Not injured	Not injured	No	Admitted	NA	NA	NA	2–7 days	Admitted to ward	Little or no disability
25–34	Male	Single	NA	White-collar/Low exposure	Urban	Padestrian	Leisure	NA	NA	NA	None	Not injured	Not injured	Not injured	Not injured	Not injured	Not injured	No	Not admitted	NA	NA	NA	NA	NA	NA
60+	Female	Single	Primary	Non-employed/Household	Urban	Padestrian	Leisure	NA	No	NA	One severe	Not injured	Not injured	Not injured	Not injured	Not injured	Not injured	No	Admitted	NA	NA	NA	2–7 days	Admitted to ward	Little or no disability
60+	Male	Married/Partnered	No formal education	Manual/Farming	Urban	Padestrian	Leisure	NA	No	NA	One severe	Not injured	Not injured	Not injured	Not injured	Not injured	Not injured	No	Admitted	NA	NA	NA	2–7 days	Admitted to ward	Little or no disability
35–44	Male	Married/Partnered	Secondary	Manual/Farming	Urban	Padestrian	Leisure	NA	No	NA	None	Not injured	Not injured	Not injured	Not injured	Not injured	Not injured	No	Admitted	NA	NA	NA	2–7 days	Admitted to ward	Little or no disability
45–59	Female	Married/Partnered	No formal education	Non-employed/Household	Urban	Padestrian	Travelling	NA	No	NA	One severe	Injured	Not injured	Not injured	Not injured	Not injured	Injured	No	Admitted	NA	NA	NA	8–30 days	Admitted to ward	Minor disability
0–14	Male	Single	No formal education	Unemployed/Other	Urban	Padestrian	Leisure	NA	No	NA	One severe	Not injured	Injured	Not injured	Not injured	Not injured	Not injured	No	Admitted	NA	NA	NA	2–7 days	Directly to OR	Minor disability
60+	Female	Married/Partnered	Secondary	Manual/Farming	Urban	Padestrian	Travelling	NA	No	?24 hours	One severe	Not injured	Not injured	Injured	Not injured	Not injured	Injured	No	Admitted	NA	NA	NA	2–7 days	Admitted to ward	Little or no disability
35–44	Male	Married/Partnered	University	White-collar/Low exposure	Urban	Padestrian	Leisure	NA	No	NA	None	Not injured	Not injured	Injured	Not injured	Not injured	Injured	No	Admitted	NA	NA	NA	2–7 days	Admitted to ward	Little or no disability
0–14	Female	Single	Primary	Non-employed/Household	Rural	Padestrian	Domestic activity	NA	No	NA	Multiple severe	Not injured	Injured	Injured	Not injured	Not injured	Injured	No	Admitted	NA	Yes	NA	8–30 days	Admitted to ward	Major disability
45–59	Male	Married/Partnered	No formal education	Manual/Farming	Urban	Padestrian	Leisure	NA	NA	6–23 hours	One severe	Not injured	Injured	Injured	Not injured	Not injured	Not injured	No	Admitted	NA	NA	NA	2–7 days	Admitted to ICU	Deceased
15–24	Male	Single	Secondary	Non-employed/Household	Urban	Padestrian	Leisure	NA	No	<1 hour	One severe	Not injured	Not injured	Injured	Not injured	Not injured	Not injured	No	Admitted	NA	Yes	NA	8–30 days	Admitted to ward	Little or no disability
60+	Male	Married/Partnered	Secondary	White-collar/Low exposure	Urban	Padestrian	Leisure	NA	No	<1 hour	None	Not injured	Not injured	Injured	Not injured	Not injured	Not injured	No	Admitted	NA	NA	NA	2–7 days	Admitted to ward	Little or no disability
35–44	Female	Married/Partnered	Primary	Non-employed/Household	Urban	Padestrian	Leisure	NA	No	1–5 hours	None	Not injured	Not injured	Not injured	Not injured	Not injured	Injured	No	Admitted	NA	NA	NA	2–7 days	Emergency ward observation	Little or no disability
35–44	Female	Married/Partnered	University	White-collar/Low exposure	Urban	Padestrian	Leisure	NA	No	1–5 hours	None	Not injured	Injured	Not injured	Not injured	Not injured	Injured	No	Admitted	NA	NA	NA	2–7 days	Emergency ward observation	Minor disability
0–14	Male	Single	Primary	Non-employed/Household	Urban	Padestrian	Leisure	NA	No	<1 hour	Multiple severe	Not injured	Injured	Not injured	Not injured	Not injured	Injured	No	Admitted	NA	NA	NA	2–7 days	Admitted to ICU	Minor disability
45–59	Male	Single	Secondary	Manual/Farming	Urban	Padestrian	Travelling	NA	No	NA	One severe	Not injured	Not injured	Not injured	Not injured	Not injured	Injured	No	Admitted	NA	NA	NA	8–30 days	Admitted to ward	Little or no disability
45–59	Male	Married/Partnered	NA	White-collar/Low exposure	Urban	Padestrian	Leisure	NA	Yes	?24 hours	None	Not injured	Not injured	Injured	Not injured	Not injured	Not injured	No	Admitted	NA	NA	NA	2–7 days	Admitted to ward	Little or no disability
45–59	Male	Married/Partnered	Secondary	Manual/Farming	Urban	Padestrian	Leisure	NA	No	NA	One severe	Injured	Injured	Injured	Injured	Injured	Injured	No	Admitted	NA	NA	NA	2–7 days	Admitted to ward	Major disability
60+	Male	Married/Partnered	Primary	Manual/Farming	Urban	Padestrian	Leisure	NA	No	NA	One severe	Not injured	Not injured	Not injured	Not injured	Not injured	Injured	No	Admitted	NA	NA	NA	2–7 days	Admitted to ward	Minor disability
60+	Female	Previously married	No formal education	Non-employed/Household	Urban	Padestrian	Travelling	NA	No	NA	One severe	Not injured	Not injured	Not injured	Not injured	Not injured	Injured	No	Admitted	NA	NA	NA	0–1 days	Admitted to ward	Minor disability
35–44	Male	Married/Partnered	Primary	White-collar/Low exposure	Urban	Padestrian	Leisure	NA	No	NA	One severe	Not injured	Not injured	Not injured	Injured	Not injured	Not injured	No	Admitted	NA	NA	NA	0–1 days	Emergency ward observation	Major disability
0–14	Male	Single	Primary	Non-employed/Household	Rural	Padestrian	Education	NA	No	NA	One severe	Not injured	Not injured	Not injured	Not injured	Not injured	Injured	No	Admitted	NA	NA	NA	2–7 days	Admitted to ward	Major disability
0–14	Male	Single	NA	Unemployed/Other	Urban	Padestrian	NA	NA	No	NA	None	Not injured	Not injured	Not injured	Not injured	Not injured	Not injured	No	Not admitted	NA	NA	NA	NA	Left against medical advice	NA
25–34	Female	Single	Secondary	White-collar/Low exposure	Urban	Padestrian	Leisure	NA	Yes	NA	None	Not injured	Not injured	Injured	Not injured	Injured	Not injured	No	Admitted	NA	NA	NA	2–7 days	Admitted to ward	Minor disability
60+	Male	Married/Partnered	NA	Non-employed/Household	Urban	Padestrian	Leisure	NA	No	NA	One severe	Not injured	Injured	Not injured	Not injured	Not injured	Injured	No	Admitted	NA	NA	NA	2–7 days	Admitted to ward	Little or no disability
25–34	Female	Married/Partnered	Secondary	Non-employed/Household	Urban	Padestrian	Travelling	NA	No	NA	One severe	Not injured	Not injured	Not injured	Not injured	Not injured	Injured	No	Admitted	NA	NA	NA	8–30 days	Admitted to ward	Little or no disability
0–14	Male	Single	Primary	Non-employed/Household	Rural	Padestrian	Education	NA	No	NA	None	Not injured	Not injured	Injured	Not injured	Not injured	Injured	No	Admitted	NA	NA	NA	2–7 days	Admitted to ward	Minor disability
0–14	Male	Single	Primary	Non-employed/Household	Urban	Padestrian	Leisure	NA	No	NA	Multiple severe	Not injured	Injured	Not injured	Not injured	Not injured	Injured	No	Admitted	NA	NA	NA	8–30 days	Emergency ward observation	Minor disability
0–14	Female	Single	Primary	Non-employed/Household	Rural	Padestrian	Leisure	NA	No	NA	One severe	Not injured	Not injured	Not injured	Not injured	Not injured	Not injured	No	Not admitted	NA	NA	NA	NA	Left against medical advice	NA
0–14	Male	Single	Primary	Non-employed/Household	Urban	Padestrian	Leisure	NA	No	NA	Multiple severe	Not injured	Not injured	Not injured	Not injured	Not injured	Injured	No	Admitted	NA	NA	NA	8–30 days	Admitted to ICU	Minor disability
60+	Female	Previously married	No formal education	Non-employed/Household	Rural	Padestrian	Leisure	NA	No	NA	One severe	Not injured	Not injured	Not injured	Not injured	Not injured	Not injured	No	Not admitted	NA	NA	NA	NA	Died	NA
60+	Female	Single	Secondary	Non-employed/Household	Urban	Padestrian	Leisure	NA	No	1–5 hours	None	Not injured	Not injured	Not injured	Not injured	Injured	Injured	No	Admitted	NA	NA	NA	2–7 days	Emergency ward observation	Major disability
45–59	Male	Single	Primary	Manual/Farming	Urban	Padestrian	Work	NA	No	NA	One severe	Not injured	Not injured	Not injured	Not injured	Not injured	Not injured	No	Not admitted	NA	NA	NA	NA	Left against medical advice	NA
35–44	Male	Previously married	Primary	Manual/Farming	Urban	Padestrian	Leisure	NA	Yes	1–5 hours	None	Not injured	Not injured	Not injured	Not injured	Not injured	Injured	No	Admitted	NA	NA	NA	2–7 days	Emergency ward observation	Minor disability
15–24	Male	Single	Secondary	Manual/Farming	Urban	Padestrian	Leisure	NA	No	<1 hour	None	Not injured	Not injured	Not injured	Not injured	Not injured	Injured	No	Admitted	NA	NA	NA	2–7 days	Emergency ward observation	Minor disability
15–24	Female	Single	Secondary	White-collar/Low exposure	Urban	Padestrian	Leisure	NA	No	<1 hour	None	Not injured	Not injured	Not injured	Not injured	Not injured	Not injured	No	Not admitted	NA	NA	NA	NA	Left against medical advice	NA
25–34	Male	Married/Partnered	Secondary	Manual/Farming	Rural	Padestrian	Leisure	NA	No	?24 hours	Multiple severe	Not injured	Injured	Injured	Not injured	Not injured	Injured	No	Admitted	NA	NA	NA	8–30 days	Admitted to ward	Minor disability
25–34	Male	Single	Secondary	White-collar/Low exposure	Urban	Padestrian	Leisure	NA	No	NA	Multiple severe	Not injured	Not injured	Injured	Not injured	Not injured	Injured	No	Admitted	NA	NA	NA	8–30 days	Admitted to ward	Little or no disability
0–14	Male	Single	Primary	Non-employed/Household	Urban	Padestrian	Travelling	NA	No	NA	One severe	Not injured	Injured	Injured	Not injured	Not injured	Not injured	No	Admitted	NA	NA	NA	8–30 days	Admitted to ICU	Little or no disability
35–44	Female	Single	Secondary	White-collar/Low exposure	Rural	Padestrian	Work	NA	Yes	<1 hour	One severe	Not injured	Not injured	Not injured	Not injured	Not injured	Not injured	No	Admitted	NA	NA	NA	2–7 days	Emergency ward observation	Minor disability
60+	Male	Married/Partnered	Secondary	White-collar/Low exposure	Urban	Padestrian	Leisure	NA	No	NA	None	Not injured	Not injured	Not injured	Not injured	Not injured	Injured	No	Admitted	NA	NA	NA	2–7 days	Emergency ward observation	Minor disability
25–34	Male	Single	Secondary	Manual/Farming	Urban	Padestrian	Work	NA	Yes	NA	One severe	Not injured	Not injured	Not injured	Not injured	Not injured	Not injured	No	Not admitted	NA	NA	NA	NA	Died	NA
45–59	Female	Married/Partnered	Secondary	White-collar/Low exposure	Urban	Padestrian	Work	NA	No	NA	None	Not injured	Not injured	Injured	Not injured	Not injured	Not injured	No	Admitted	NA	NA	NA	2–7 days	Admitted to ward	Little or no disability
60+	Male	Married/Partnered	Primary	Unemployed/Other	Rural	Padestrian	Leisure	NA	No	1–5 hours	One severe	Not injured	Not injured	Injured	Not injured	Not injured	Not injured	No	Admitted	NA	NA	NA	2–7 days	Admitted to ICU	Deceased
60+	Female	Previously married	No formal education	Non-employed/Household	Urban	Padestrian	Leisure	NA	No	1–5 hours	None	Not injured	Injured	Injured	Not injured	Not injured	Injured	No	Admitted	NA	NA	NA	8–30 days	Admitted to ward	Little or no disability
60+	Male	Married/Partnered	No formal education	Manual/Farming	Urban	Padestrian	Leisure	NA	No	NA	One severe	Not injured	Not injured	Not injured	Not injured	Not injured	Not injured	No	Admitted	NA	NA	NA	8–30 days	Admitted to ward	Minor disability
25–34	Male	Single	University	Non-employed/Household	Urban	Padestrian	Sports	NA	No	NA	One severe	Not injured	Injured	Not injured	Not injured	Not injured	Injured	No	Admitted	Yes	NA	NA	2–7 days	Admitted to ward	Minor disability
0–14	Male	Single	No formal education	Unemployed/Other	Urban	Padestrian	Leisure	NA	No	1–5 hours	One severe	Not injured	Not injured	Injured	Not injured	Not injured	Not injured	No	Admitted	NA	NA	NA	2–7 days	Admitted to ward	Minor disability
45–59	Female	Single	Secondary	White-collar/Low exposure	Urban	Padestrian	Leisure	NA	No	<1 hour	One severe	Not injured	Injured	Not injured	Not injured	Not injured	Injured	No	Admitted	NA	NA	NA	8–30 days	Admitted to ward	Major disability
60+	Male	Married/Partnered	Primary	Manual/Farming	Urban	Padestrian	Leisure	NA	Yes	NA	None	Not injured	Injured	Not injured	Not injured	Not injured	Injured	No	Admitted	NA	NA	NA	2–7 days	Emergency ward observation	Minor disability
15–24	Male	Single	Secondary	Non-employed/Household	Urban	Padestrian	Leisure	NA	No	NA	None	Not injured	Not injured	Not injured	Not injured	Not injured	Injured	No	Admitted	NA	NA	NA	2–7 days	Emergency ward observation	Major disability
15–24	Female	Single	Secondary	Unemployed/Other	Urban	Padestrian	Sports	NA	No	1–5 hours	None	Not injured	Not injured	Not injured	Not injured	Not injured	Injured	No	Admitted	NA	NA	NA	8–30 days	Directly to OR	Minor disability
0–14	Female	Single	Primary	Non-employed/Household	Urban	Padestrian	Leisure	NA	No	NA	None	Not injured	Injured	Injured	Not injured	Injured	Not injured	No	Admitted	NA	NA	NA	2–7 days	Admitted to ward	Minor disability
35–44	Female	Married/Partnered	Secondary	Non-employed/Household	Urban	Padestrian	Work	NA	No	NA	NA	Not injured	Not injured	Not injured	Not injured	Not injured	Not injured	No	Not admitted	NA	NA	NA	NA	NA	NA
35–44	Female	Married/Partnered	Secondary	Non-employed/Household	Urban	Padestrian	Work	NA	No	NA	Multiple severe	Not injured	Not injured	Not injured	Not injured	Not injured	Not injured	No	Not admitted	NA	NA	NA	NA	Admitted to ward	NA
35–44	Female	Married/Partnered	Secondary	Non-employed/Household	Urban	Padestrian	Work	NA	No	NA	NA	Not injured	Not injured	Not injured	Not injured	Not injured	Not injured	No	Not admitted	NA	NA	NA	NA	NA	NA
35–44	Female	Married/Partnered	Secondary	Non-employed/Household	Urban	Padestrian	Work	NA	No	NA	Multiple severe	Not injured	Not injured	Not injured	Not injured	Not injured	Not injured	No	Not admitted	NA	NA	NA	NA	NA	NA
35–44	Female	Married/Partnered	Secondary	Non-employed/Household	Urban	Padestrian	Work	NA	No	NA	Multiple severe	Not injured	Injured	Not injured	Not injured	Injured	Injured	No	Admitted	NA	NA	NA	2–7 days	Admitted to ward	Minor disability
60+	Female	Previously married	Primary	Non-employed/Household	Urban	Padestrian	Leisure	NA	No	NA	None	Not injured	Not injured	Injured	Not injured	Not injured	Not injured	No	Admitted	NA	NA	NA	2–7 days	Admitted to ward	Little or no disability
15–24	Female	Single	Secondary	Non-employed/Household	Urban	Padestrian	Leisure	NA	No	NA	None	Not injured	Not injured	Injured	Not injured	Not injured	Not injured	No	Admitted	NA	NA	NA	2–7 days	Admitted to ward	Little or no disability
60+	Male	Married/Partnered	Primary	White-collar/Low exposure	Urban	Padestrian	Leisure	NA	NA	NA	One severe	Not injured	Not injured	Injured	Not injured	Not injured	Not injured	No	Admitted	NA	NA	NA	8–30 days	Admitted to ward	Minor disability
35–44	Male	Married/Partnered	Secondary	Manual/Farming	Rural	Motorcyle_Occupant	Work	Available but not used	No	?24 hours	None	Not injured	Injured	Not injured	Not injured	Not injured	Injured	No	Admitted	NA	NA	NA	0–1 days	Emergency ward observation	Little or no disability
45–59	Female	Previously married	Primary	Non-employed/Household	Rural	Motorcyle_Occupant	NA	NA	No	<1 hour	Multiple severe	Injured	Not injured	Not injured	Injured	Not injured	Injured	No	Admitted	NA	NA	NA	2–7 days	Admitted to ward	Major disability
15–24	Male	Single	NA	Unemployed/Other	Urban	Motorcyle_Occupant	NA	Not available	NA	<1 hour	None	Not injured	Not injured	Not injured	Not injured	Not injured	Not injured	No	Not admitted	NA	NA	NA	NA	Left against medical advice	NA
15–24	Male	NA	NA	Unemployed/Other	NA	Motorcyle_Occupant	NA	NA	NA	?24 hours	None	Not injured	Not injured	Not injured	Not injured	Not injured	Not injured	No	Not admitted	NA	NA	NA	NA	Left against medical advice	NA
25–34	Male	Single	Secondary	Unemployed/Other	Urban	Motorcyle_Occupant	Travelling	Not available	No	NA	One severe	Not injured	Not injured	Not injured	Not injured	Not injured	Not injured	No	Not admitted	NA	NA	NA	NA	Transferred	NA
25–34	Male	Single	NA	Unemployed/Other	Rural	Motorcyle_Occupant	NA	Not available	No	NA	One severe	Not injured	Not injured	Not injured	Not injured	Not injured	Not injured	No	Not admitted	NA	NA	NA	NA	Transferred	NA
15–24	Male	Single	Primary	Manual/Farming	Urban	Motorcyle_Occupant	Travelling	Not available	No	NA	None	Not injured	Injured	Not injured	Not injured	Not injured	Not injured	No	Admitted	NA	NA	NA	0–1 days	Admitted to ward	Little or no disability
25–34	Male	Married/Partnered	Secondary	Manual/Farming	Urban	Motorcyle_Occupant	Travelling	Not available	Yes	<1 hour	NA	Not injured	Injured	Injured	Not injured	Not injured	Not injured	No	Admitted	NA	NA	NA	2–7 days	Admitted to ward	Little or no disability
35–44	Male	Married/Partnered	Primary	Manual/Farming	Urban	Motorcyle_Occupant	Travelling	Not available	No	NA	None	Not injured	Injured	Injured	Not injured	Not injured	Not injured	No	Admitted	NA	NA	NA	0–1 days	Admitted to ward	Little or no disability
25–34	Male	Married/Partnered	University	White-collar/Low exposure	Urban	Motorcyle_Occupant	Travelling	Availabe used	No	<1 hour	None	Not injured	Not injured	Not injured	Not injured	Not injured	Injured	No	Admitted	NA	NA	NA	8–30 days	Admitted to ward	Minor disability
45–59	Male	Married/Partnered	University	Manual/Farming	Urban	Motorcyle_Occupant	Travelling	Availabe used	Yes	NA	One severe	Not injured	Not injured	Not injured	Injured	Not injured	Not injured	No	Admitted	NA	NA	NA	2–7 days	Emergency ward observation	Major disability
25–34	Male	Married/Partnered	Primary	Manual/Farming	Urban	Motorcyle_Occupant	Travelling	Available but not used	Yes	NA	Multiple severe	Not injured	Not injured	Not injured	Not injured	Not injured	Injured	No	Admitted	NA	NA	NA	2–7 days	Admitted to ward	Major disability
15–24	Male	Married/Partnered	Secondary	White-collar/Low exposure	Urban	Motorcyle_Occupant	Leisure	Available but not used	NA	NA	Multiple severe	Not injured	Injured	Not injured	Not injured	Not injured	Injured	No	Admitted	NA	NA	NA	8–30 days	Admitted to ward	Minor disability
45–59	Male	Married/Partnered	Secondary	Manual/Farming	Urban	Motorcyle_Occupant	Travelling	Available but not used	No	NA	None	Not injured	Injured	Injured	Not injured	Not injured	Not injured	No	Admitted	NA	NA	NA	2–7 days	Admitted to ward	Little or no disability
35–44	Male	Married/Partnered	Secondary	Manual/Farming	Urban	Motorcyle_Occupant	Travelling	Available but not used	No	NA	Multiple severe	Not injured	Injured	Injured	Not injured	Not injured	Injured	No	Admitted	NA	NA	NA	2–7 days	Admitted to ward	Major disability
45–59	Male	Married/Partnered	University	Manual/Farming	Urban	Motorcyle_Occupant	Travelling	Availabe used	Yes	NA	None	Not injured	Not injured	Not injured	Injured	Not injured	Not injured	No	Admitted	NA	NA	NA	2–7 days	Admitted to ward	Minor disability
25–34	Male	Single	Secondary	Manual/Farming	Urban	Motorcyle_Occupant	Travelling	Availabe used	Yes	NA	None	Not injured	Not injured	Not injured	Not injured	Injured	Injured	No	Admitted	NA	NA	NA	2–7 days	Admitted to ward	Minor disability
35–44	Male	Single	Secondary	Manual/Farming	Urban	Motorcyle_Occupant	Travelling	Availabe used	No	NA	One severe	Not injured	Not injured	Not injured	Not injured	Not injured	Injured	No	Admitted	NA	NA	NA	2–7 days	Admitted to ward	Minor disability
25–34	Male	Single	Secondary	White-collar/Low exposure	Rural	Motorcyle_Occupant	Work	Not available	No	NA	None	Injured	Injured	Injured	Not injured	Not injured	Not injured	No	Admitted	NA	NA	NA	0–1 days	Left against medical advice	Little or no disability
45–59	Male	Married/Partnered	NA	White-collar/Low exposure	Urban	Motorcyle_Occupant	NA	Not available	Yes	NA	Multiple severe	Not injured	Injured	Not injured	Not injured	Not injured	Injured	No	Admitted	NA	NA	NA	2–7 days	Admitted to ward	Minor disability
25–34	Male	Married/Partnered	No formal education	White-collar/Low exposure	Rural	Motorcyle_Occupant	Leisure	Not available	No	NA	Multiple severe	Injured	Not injured	Injured	Not injured	Not injured	Not injured	No	Admitted	NA	NA	NA	2–7 days	Admitted to ICU	Major disability
35–44	Male	Married/Partnered	Secondary	White-collar/Low exposure	Rural	Motorcyle_Occupant	Leisure	Not available	No	NA	NA	Injured	Injured	Not injured	Not injured	Not injured	Not injured	No	Admitted	NA	NA	NA	2–7 days	Admitted to ward	Little or no disability
25–34	Male	Married/Partnered	Secondary	Manual/Farming	Rural	Motorcyle_Occupant	Leisure	Not available	Yes	<1 hour	One severe	Injured	Injured	Injured	Not injured	Injured	Injured	No	Admitted	NA	NA	NA	2–7 days	Admitted to ward	Minor disability
15–24	Male	Single	Secondary	Non-employed/Household	Rural	Motorcyle_Occupant	NA	Not available	No	NA	Multiple severe	Injured	Not injured	Injured	Not injured	Not injured	Not injured	No	Admitted	NA	NA	NA	2–7 days	Admitted to ward	Major disability
35–44	Male	Married/Partnered	Primary	Manual/Farming	Rural	Motorcyle_Occupant	Work	Available but not used	Yes	1–5 hours	Multiple severe	Not injured	Not injured	Not injured	Not injured	Not injured	Not injured	No	Not admitted	NA	NA	NA	NA	Left against medical advice	NA
25–34	Male	Married/Partnered	Primary	Manual/Farming	Urban	Motorcyle_Occupant	Travelling	Not available	NA	NA	Multiple severe	Not injured	Injured	Injured	Not injured	Not injured	Not injured	No	Admitted	NA	No	NA	0–1 days	Admitted to ward	Major disability
25–34	Male	Single	Secondary	Manual/Farming	Urban	Motorcyle_Occupant	Travelling	Not available	Yes	<1 hour	None	Not injured	Not injured	Not injured	Not injured	Not injured	Injured	No	Admitted	NA	NA	NA	0–1 days	Admitted to ward	Minor disability
25–34	Male	Single	University	White-collar/Low exposure	Rural	Motorcyle_Occupant	Travelling	Not available	No	NA	One severe	Not injured	Not injured	Injured	Not injured	Not injured	Injured	No	Admitted	NA	NA	NA	8–30 days	Admitted to ward	Minor disability
35–44	Male	Married/Partnered	No formal education	Manual/Farming	Rural	Motorcyle_Occupant	Leisure	NA	No	NA	One severe	Injured	Not injured	Not injured	Not injured	Not injured	Injured	No	Admitted	NA	NA	NA	8–30 days	Admitted to ward	Minor disability
25–34	Male	Single	Secondary	Manual/Farming	Urban	Motorcyle_Occupant	Work	Available but not used	Yes	NA	None	Not injured	Not injured	Not injured	Not injured	Not injured	Not injured	No	Not admitted	NA	NA	NA	NA	Left against medical advice	NA
45–59	Female	Previously married	No formal education	Manual/Farming	Rural	Motorcyle_Occupant	Travelling	Not available	No	NA	One severe	Not injured	Not injured	Not injured	Not injured	Not injured	Injured	No	Admitted	NA	NA	NA	8–30 days	Admitted to ward	Minor disability
35–44	Male	Married/Partnered	Secondary	Manual/Farming	Urban	Motorcyle_Occupant	Travelling	Not available	Yes	NA	One severe	Not injured	Injured	Injured	Injured	Not injured	Injured	No	Admitted	Yes	NA	NA	2–7 days	Admitted to ward	Minor disability
60+	Male	Married/Partnered	Secondary	White-collar/Low exposure	Urban	Motorcyle_Occupant	Leisure	Not available	No	NA	Multiple severe	Not injured	Not injured	Not injured	Injured	Not injured	Injured	No	Admitted	NA	NA	NA	8–30 days	Admitted to ward	NA
25–34	Male	Married/Partnered	Secondary	Manual/Farming	Rural	Motorcyle_Occupant	Leisure	Not available	Yes	<1 hour	One severe	Injured	Injured	Not injured	Not injured	Not injured	Not injured	No	Admitted	NA	NA	NA	0–1 days	Admitted to ward	Minor disability
25–34	Male	Married/Partnered	Primary	Manual/Farming	Rural	Motorcyle_Occupant	Travelling	Available but not used	No	1–5 hours	Multiple severe	Injured	Injured	Injured	Not injured	Not injured	Not injured	No	Admitted	No	NA	NA	2–7 days	Emergency ward observation	Little or no disability
15–24	Male	Single	Secondary	Non-employed/Household	Urban	Motorcyle_Occupant	Leisure	Not available	No	<1 hour	Multiple severe	Not injured	Not injured	Not injured	Not injured	Not injured	Not injured	No	Not admitted	NA	NA	NA	NA	Left against medical advice	NA
35–44	Male	Married/Partnered	No formal education	Manual/Farming	Rural	Motorcyle_Occupant	Leisure	Not available	Yes	<1 hour	One severe	Injured	Not injured	Not injured	Not injured	Not injured	Injured	No	Admitted	NA	NA	NA	0–1 days	Admitted to ward	Minor disability
25–34	Male	Married/Partnered	Secondary	Manual/Farming	Urban	Motorcyle_Occupant	Work	Not available	No	1–5 hours	One severe	Not injured	Not injured	Not injured	Not injured	Not injured	Not injured	No	Not admitted	NA	NA	NA	NA	Left against medical advice	NA
60+	Male	Married/Partnered	No formal education	Manual/Farming	Urban	Motorcyle_Occupant	Leisure	Not available	No	<1 hour	One severe	Injured	Not injured	Not injured	Not injured	Not injured	Injured	No	Admitted	NA	NA	NA	0–1 days	Admitted to ward	Minor disability
45–59	Male	Married/Partnered	Primary	Manual/Farming	Urban	Motorcyle_Occupant	Travelling	Not available	No	NA	One severe	Not injured	Not injured	Not injured	Not injured	Not injured	Injured	No	Admitted	NA	NA	NA	8–30 days	Admitted to ward	Little or no disability
35–44	Male	Married/Partnered	Secondary	Manual/Farming	Urban	Motorcyle_Occupant	Work	Not available	No	NA	Multiple severe	Not injured	Injured	Injured	Not injured	Not injured	Injured	No	Admitted	NA	NA	NA	2–7 days	Admitted to ward	Minor disability
45–59	Male	Single	University	White-collar/Low exposure	Rural	Motorcyle_Occupant	Travelling	Not available	No	NA	None	Injured	Injured	Injured	Not injured	Injured	Injured	No	Admitted	NA	NA	NA	2–7 days	Admitted to ward	Little or no disability
15–24	Male	Single	Primary	Unemployed/Other	Urban	Motorcyle_Occupant	Travelling	Not available	No	NA	One severe	Injured	Not injured	Injured	Injured	Not injured	Injured	No	Admitted	NA	NA	NA	0–1 days	Admitted to ward	Major disability
15–24	Male	Single	No formal education	Unemployed/Other	Urban	Motorcyle_Occupant	Travelling	NA	NA	NA	Multiple severe	Injured	Not injured	Not injured	Not injured	Not injured	Injured	No	Admitted	NA	NA	NA	0–1 days	Admitted to ward	Major disability
15–24	Male	Single	No formal education	Unemployed/Other	Urban	Motorcyle_Occupant	Travelling	Available but not used	No	NA	Multiple severe	Injured	Not injured	Not injured	Injured	Not injured	Injured	No	Admitted	NA	NA	NA	0–1 days	Admitted to ward	Major disability
45–59	Female	Married/Partnered	No formal education	Manual/Farming	Rural	Motorcyle_Occupant	Travelling	Not available	No	NA	Multiple severe	Injured	Not injured	Not injured	Not injured	Not injured	Injured	No	Admitted	NA	NA	NA	8–30 days	Admitted to ICU	Major disability
25–34	Male	Single	Secondary	Manual/Farming	Urban	Motorcyle_Occupant	Work	Not available	No	NA	One severe	Not injured	Injured	Injured	Not injured	Not injured	Injured	No	Admitted	NA	NA	NA	8–30 days	Admitted to ward	Minor disability
35–44	Male	Married/Partnered	Secondary	White-collar/Low exposure	Urban	Motorcyle_Occupant	Leisure	Not available	Yes	?24 hours	One severe	Injured	Not injured	Not injured	Not injured	Not injured	Injured	No	Admitted	NA	NA	NA	8–30 days	Admitted to ward	Minor disability
15–24	Male	Single	Secondary	Non-employed/Household	Rural	Motorcyle_Occupant	Leisure	Not available	No	1–5 hours	One severe	Injured	Not injured	Not injured	Injured	Not injured	Injured	No	Admitted	NA	NA	NA	8–30 days	Admitted to ward	Little or no disability
25–34	Male	Married/Partnered	Secondary	Manual/Farming	Urban	Motorcyle_Occupant	Travelling	Not available	No	1–5 hours	Multiple severe	Not injured	Not injured	Not injured	Not injured	Not injured	Injured	No	Admitted	NA	NA	NA	2–7 days	Admitted to ward	Minor disability
35–44	Male	Single	University	White-collar/Low exposure	Urban	Motorcyle_Occupant	Travelling	Not available	No	1–5 hours	Multiple severe	Not injured	Not injured	Not injured	Not injured	Not injured	Injured	No	Admitted	NA	NA	NA	2–7 days	Admitted to ward	Minor disability
35–44	Male	Married/Partnered	Secondary	White-collar/Low exposure	Urban	Motorcyle_Occupant	Leisure	Not available	No	NA	None	Not injured	Injured	Not injured	Not injured	Not injured	Not injured	No	Admitted	NA	NA	NA	2–7 days	Admitted to ward	Minor disability
15–24	Male	Single	Secondary	Non-employed/Household	Rural	Motorcyle_Occupant	NA	Not available	No	?24 hours	Multiple severe	Injured	Injured	Not injured	Not injured	Not injured	Not injured	No	Admitted	NA	NA	NA	8–30 days	Admitted to ICU	Minor disability
35–44	Male	Married/Partnered	Secondary	Manual/Farming	Urban	Motorcyle_Occupant	Leisure	Not available	No	NA	None	Not injured	Not injured	Injured	Not injured	Not injured	Injured	No	Admitted	NA	NA	NA	8–30 days	Admitted to ward	Major disability
25–34	Male	Married/Partnered	University	White-collar/Low exposure	Rural	Motorcyle_Occupant	Work	Available but not used	No	NA	One severe	Not injured	Not injured	Not injured	Not injured	Not injured	Injured	No	Admitted	NA	NA	NA	2–7 days	Admitted to ward	Major disability
25–34	Male	Single	Primary	White-collar/Low exposure	Urban	Motorcyle_Occupant	Travelling	Not available	No	1–5 hours	None	Not injured	Not injured	Not injured	Not injured	Not injured	Not injured	No	Not admitted	NA	NA	NA	NA	Transferred	NA
25–34	Male	Single	University	White-collar/Low exposure	Urban	Motorcyle_Occupant	Leisure	Not available	No	NA	One severe	Not injured	Not injured	Injured	Not injured	Not injured	Not injured	No	Admitted	NA	NA	NA	2–7 days	Admitted to ICU	Little or no disability
15–24	Male	Married/Partnered	No formal education	Manual/Farming	Rural	Motorcyle_Occupant	Leisure	Not available	No	NA	One severe	Injured	Injured	Not injured	Not injured	Not injured	Not injured	No	Admitted	NA	NA	NA	8–30 days	Admitted to ward	Little or no disability
15–24	Male	Married/Partnered	Secondary	White-collar/Low exposure	Urban	Motorcyle_Occupant	Leisure	Available but not used	No	NA	One severe	Not injured	Not injured	Not injured	Not injured	Not injured	Injured	No	Admitted	NA	NA	NA	2–7 days	Admitted to ward	Minor disability
15–24	Female	Married/Partnered	Secondary	Unemployed/Other	Urban	Motorcyle_Occupant	Leisure	Available but not used	No	NA	One severe	Not injured	Not injured	Not injured	Not injured	Not injured	Injured	No	Admitted	NA	NA	NA	0–1 days	Emergency ward observation	Major disability
15–24	Male	Single	No formal education	White-collar/Low exposure	Rural	Motorcyle_Occupant	Leisure	Not available	No	NA	Multiple severe	Injured	Not injured	Not injured	Not injured	Not injured	Not injured	No	Admitted	NA	No	NA	2–7 days	Admitted to ICU	Deceased
35–44	Male	Married/Partnered	Secondary	Manual/Farming	Urban	Motorcyle_Occupant	Travelling	Not available	No	NA	Multiple severe	Not injured	Not injured	Not injured	Not injured	Not injured	Injured	No	Admitted	NA	NA	NA	8–30 days	Admitted to ward	Minor disability
35–44	Male	Single	University	Manual/Farming	Urban	Motorcyle_Occupant	Work	Not available	No	<1 hour	Multiple severe	Not injured	Not injured	Injured	Not injured	Not injured	Injured	No	Admitted	NA	NA	NA	2–7 days	Admitted to ward	Major disability
25–34	Male	Single	NA	Unemployed/Other	NA	Motorcyle_Occupant	Leisure	NA	No	<1 hour	Multiple severe	Not injured	Not injured	Not injured	Injured	Not injured	Not injured	No	Admitted	NA	NA	NA	2–7 days	Admitted to ward	Minor disability
15–24	Male	Single	Secondary	Manual/Farming	Urban	Motorcyle_Occupant	Work	Available but not used	NA	1–5 hours	None	Not injured	Not injured	Not injured	Not injured	Not injured	Injured	No	Admitted	NA	NA	NA	2–7 days	Admitted to ward	Little or no disability
25–34	Male	Married/Partnered	Secondary	White-collar/Low exposure	Urban	Motorcyle_Occupant	Leisure	Available but not used	Yes	1–5 hours	One severe	Injured	Injured	Injured	Not injured	Injured	Injured	No	Admitted	NA	NA	NA	2–7 days	Admitted to ward	Major disability
45–59	Male	Married/Partnered	No formal education	White-collar/Low exposure	Urban	Motorcyle_Occupant	Leisure	Not available	No	6–23 hours	None	Not injured	Not injured	Not injured	Injured	Not injured	Not injured	No	Admitted	NA	NA	NA	8–30 days	Admitted to ward	Minor disability
15–24	Male	Single	Primary	Manual/Farming	Urban	Motorcyle_Occupant	Work	Not available	No	NA	None	Not injured	Injured	Not injured	Not injured	Not injured	Injured	No	Admitted	NA	NA	NA	2–7 days	Admitted to ward	Minor disability
45–59	Female	Single	Secondary	White-collar/Low exposure	Urban	Motorcyle_Occupant	Travelling	Not available	Yes	NA	One severe	Injured	Not injured	Not injured	Not injured	Not injured	Injured	No	Admitted	NA	NA	NA	8–30 days	Admitted to ward	Major disability
15–24	Male	Single	Secondary	Manual/Farming	Rural	Motorcyle_Occupant	Leisure	NA	No	NA	Multiple severe	Not injured	Not injured	Not injured	Not injured	Not injured	Not injured	No	Not admitted	NA	NA	NA	NA	Left against medical advice	NA
25–34	Male	Married/Partnered	Secondary	White-collar/Low exposure	Urban	Motorcyle_Occupant	Leisure	Not available	No	NA	None	Not injured	Injured	Injured	Not injured	Not injured	Not injured	No	Admitted	NA	No	NA	2–7 days	Emergency ward observation	Minor disability
25–34	Male	Married/Partnered	Primary	Manual/Farming	Urban	Motorcyle_Occupant	Work	NA	NA	<1 hour	One severe	Not injured	Injured	Injured	Not injured	Not injured	Not injured	No	Admitted	NA	NA	NA	2–7 days	Admitted to ward	Minor disability
25–34	Male	Single	Primary	White-collar/Low exposure	Urban	Motorcyle_Occupant	Work	Available but not used	No	NA	One severe	Injured	Not injured	Injured	Not injured	Not injured	Not injured	No	Admitted	NA	NA	NA	2–7 days	Admitted to ward	Minor disability
25–34	Male	Single	Secondary	Manual/Farming	Urban	Motorcyle_Occupant	NA	NA	NA	NA	None	Not injured	Not injured	Injured	Injured	Not injured	Not injured	No	Admitted	NA	NA	NA	2–7 days	Admitted to ward	Little or no disability
25–34	Male	Married/Partnered	NA	Manual/Farming	Urban	Motorcyle_Occupant	NA	NA	NA	<1 hour	Multiple severe	Not injured	Injured	Not injured	Not injured	Not injured	Injured	No	Admitted	NA	NA	NA	2–7 days	Admitted to ward	Minor disability
45–59	Female	Single	Secondary	White-collar/Low exposure	Urban	Motorcyle_Occupant	NA	Not available	NA	NA	One severe	Not injured	Not injured	Not injured	Not injured	Not injured	Injured	No	Admitted	NA	NA	NA	2–7 days	Admitted to ward	Minor disability
25–34	Male	Single	University	Non-employed/Household	Urban	Motorcyle_Occupant	Travelling	NA	NA	<1 hour	Multiple severe	Not injured	Injured	Injured	Not injured	Not injured	Not injured	No	Admitted	NA	NA	NA	2–7 days	Admitted to ward	Major disability
35–44	Male	Married/Partnered	Secondary	Manual/Farming	Urban	Motorcyle_Occupant	NA	NA	NA	NA	None	Not injured	Not injured	Not injured	Not injured	Not injured	Injured	No	Admitted	NA	NA	NA	2–7 days	Admitted to ward	Minor disability
45–59	Male	Single	Secondary	Manual/Farming	Urban	Motorcyle_Occupant	Work	Available but not used	NA	1–5 hours	Multiple severe	Not injured	Not injured	Not injured	Not injured	Not injured	Not injured	Yes	Not admitted	NA	NA	NA	NA	Died	NA
15–24	Male	Single	No formal education	Manual/Farming	Urban	Motorcyle_Occupant	NA	NA	NA	NA	One severe	Not injured	Injured	Not injured	Not injured	Not injured	Injured	No	Admitted	NA	NA	NA	2–7 days	Admitted to ward	Minor disability
15–24	Male	Single	Secondary	Manual/Farming	Urban	Motorcyle_Occupant	NA	Not available	NA	1–5 hours	One severe	Not injured	Not injured	Not injured	Not injured	Not injured	Injured	No	Admitted	NA	NA	NA	2–7 days	Admitted to ward	Major disability
25–34	Male	Single	Secondary	Manual/Farming	Urban	Motorcyle_Occupant	NA	Not available	NA	<1 hour	Multiple severe	Not injured	Injured	Not injured	Not injured	Not injured	Injured	No	Admitted	NA	NA	NA	2–7 days	Admitted to ICU	Little or no disability
25–34	Male	Single	Primary	Manual/Farming	Urban	Motorcyle_Occupant	Leisure	Not available	NA	NA	Multiple severe	Not injured	Injured	Injured	Not injured	Not injured	Injured	No	Admitted	NA	NA	NA	2–7 days	Admitted to ward	Little or no disability
15–24	Male	Single	University	Non-employed/Household	Urban	Motorcyle_Occupant	Work	Not available	NA	NA	One severe	Not injured	Injured	Injured	Not injured	Not injured	Not injured	No	Admitted	NA	NA	NA	8–30 days	Admitted to ward	Minor disability
25–34	Male	Single	Secondary	Non-employed/Household	Urban	Motorcyle_Occupant	Leisure	Not available	NA	NA	One severe	Not injured	Not injured	Not injured	Not injured	Not injured	Injured	No	Admitted	NA	NA	NA	2–7 days	Admitted to ward	Minor disability
45–59	Male	NA	NA	White-collar/Low exposure	Urban	Motorcyle_Occupant	NA	NA	NA	NA	One severe	Not injured	Not injured	Injured	Not injured	Not injured	Not injured	No	Admitted	NA	NA	NA	8–30 days	Admitted to ward	Little or no disability
25–34	Male	Single	University	Manual/Farming	Urban	Motorcyle_Occupant	NA	Not available	NA	NA	One severe	Not injured	Injured	Injured	Not injured	Not injured	Not injured	No	Admitted	NA	Yes	NA	8–30 days	Admitted to ward	Little or no disability
25–34	Male	Married/Partnered	NA	Manual/Farming	NA	Motorcyle_Occupant	NA	NA	NA	<1 hour	One severe	Not injured	Not injured	Not injured	Not injured	Not injured	Not injured	No	Admitted	NA	NA	NA	2–7 days	Emergency ward observation	NA
25–34	Male	Single	Secondary	White-collar/Low exposure	Urban	Motorcyle_Occupant	Leisure	Not available	NA	NA	One severe	Not injured	Injured	Not injured	Not injured	Not injured	Injured	No	Admitted	NA	NA	NA	2–7 days	Admitted to ward	Minor disability
35–44	Male	Married/Partnered	Primary	Manual/Farming	Urban	Motorcyle_Occupant	Leisure	Not available	No	NA	None	Injured	Injured	Injured	Not injured	Injured	Injured	No	Admitted	NA	NA	NA	2–7 days	Admitted to ward	Little or no disability
25–34	Male	Married/Partnered	No formal education	White-collar/Low exposure	Rural	Motorcyle_Occupant	Work	Not available	No	NA	None	Not injured	Not injured	Injured	Not injured	Not injured	Not injured	No	Admitted	NA	NA	NA	2–7 days	Admitted to ward	Little or no disability
35–44	Male	Married/Partnered	Secondary	Manual/Farming	Rural	Motorcyle_Occupant	Work	Not available	No	NA	Multiple severe	Injured	Injured	Not injured	Not injured	Not injured	Injured	No	Admitted	NA	NA	NA	2–7 days	Admitted to ward	Major disability
25–34	Male	Married/Partnered	Secondary	Manual/Farming	Urban	Motorcyle_Occupant	Work	Available but not used	No	NA	Multiple severe	Injured	Not injured	Not injured	Not injured	Not injured	Injured	No	Admitted	NA	NA	NA	2–7 days	Admitted to ward	Major disability
25–34	Female	Single	Secondary	Manual/Farming	Rural	Motorcyle_Occupant	Travelling	Available but not used	No	NA	None	Not injured	Injured	Injured	Not injured	Not injured	Not injured	No	Admitted	NA	NA	NA	2–7 days	Admitted to ward	Minor disability
15–24	Male	Single	Secondary	Unemployed/Other	Urban	Motorcyle_Occupant	Travelling	Not available	No	NA	None	Not injured	Not injured	Not injured	Not injured	Not injured	Not injured	No	Not admitted	NA	NA	NA	NA	Left against medical advice	NA
0–14	Female	Single	Primary	Non-employed/Household	Rural	Motorcyle_Occupant	Leisure	Not available	NA	NA	One severe	Not injured	Not injured	Not injured	Not injured	Not injured	Injured	No	Admitted	NA	NA	NA	8–30 days	Admitted to ward	Minor disability
35–44	Male	Single	Primary	Manual/Farming	Urban	Motorcyle_Occupant	NA	Not available	NA	NA	One severe	Not injured	Not injured	Injured	Not injured	Not injured	Not injured	No	Admitted	NA	No	NA	2–7 days	Admitted to ward	Major disability
60+	Male	Married/Partnered	Primary	Non-employed/Household	Urban	Motorcyle_Occupant	Leisure	NA	NA	NA	One severe	Not injured	Not injured	Not injured	Not injured	Not injured	Not injured	No	Not admitted	NA	NA	NA	NA	Left against medical advice	NA
15–24	Male	Single	Secondary	Unemployed/Other	Rural	Motorcyle_Occupant	Work	Not available	No	NA	None	Not injured	Injured	Injured	Not injured	Not injured	Not injured	No	Admitted	NA	NA	NA	8–30 days	Admitted to ward	Little or no disability
45–59	Male	Married/Partnered	Primary	Manual/Farming	Urban	Motorcyle_Occupant	Work	Not available	No	<1 hour	One severe	Not injured	Not injured	Injured	Not injured	Not injured	Injured	No	Admitted	NA	No	NA	2–7 days	Admitted to ward	Deceased
45–59	Male	Married/Partnered	University	White-collar/Low exposure	Urban	Motorcyle_Occupant	Leisure	NA	NA	NA	One severe	Not injured	Not injured	Not injured	Not injured	Not injured	Injured	No	Admitted	NA	NA	NA	8–30 days	Admitted to ward	Major disability
15–24	Male	Single	Secondary	Manual/Farming	Urban	Motorcyle_Occupant	Travelling	Available but not used	No	NA	None	Not injured	Not injured	Not injured	Not injured	Not injured	Not injured	No	Not admitted	NA	NA	NA	NA	Left against medical advice	NA
45–59	Male	Married/Partnered	Secondary	Non-employed/Household	Rural	Motorcyle_Occupant	Leisure	Not available	No	NA	Multiple severe	Injured	Not injured	Not injured	Not injured	Not injured	Not injured	No	Admitted	NA	NA	NA	8–30 days	Admitted to ward	Major disability
35–44	Male	Single	NA	Manual/Farming	Urban	Motorcyle_Occupant	Leisure	NA	Yes	NA	One severe	Not injured	Not injured	Not injured	Not injured	Not injured	Not injured	No	Admitted	NA	NA	NA	NA	Died	NA
60+	Male	Married/Partnered	Secondary	Non-employed/Household	Urban	Motorcyle_Occupant	Leisure	Not available	No	NA	One severe	Not injured	Not injured	Not injured	Not injured	Not injured	Not injured	No	Not admitted	NA	NA	NA	NA	Left against medical advice	NA
15–24	Male	Single	Secondary	Manual/Farming	Rural	Motorcyle_Occupant	Leisure	Not available	No	NA	Multiple severe	Injured	Not injured	Not injured	Not injured	Not injured	Not injured	No	Admitted	NA	Yes	NA	8–30 days	Directly to OR	Major disability
25–34	Male	Single	Secondary	Manual/Farming	Urban	Motorcyle_Occupant	Leisure	Not available	No	NA	One severe	Not injured	Injured	Not injured	Not injured	Not injured	Not injured	No	Admitted	NA	NA	NA	0–1 days	Emergency ward observation	Little or no disability
25–34	Female	Single	Secondary	Manual/Farming	Urban	Motorcyle_Occupant	Leisure	Not available	Yes	NA	Multiple severe	Not injured	Not injured	Not injured	Not injured	Not injured	Injured	No	Admitted	NA	NA	NA	>30 days	Admitted to ward	Minor disability
35–44	Male	Married/Partnered	Secondary	White-collar/Low exposure	Urban	Motorcyle_Occupant	Leisure	Not available	NA	NA	Multiple severe	Not injured	Injured	Injured	Not injured	Not injured	Not injured	No	Admitted	NA	NA	NA	2–7 days	Admitted to ward	Minor disability
15–24	Male	Single	NA	Manual/Farming	Urban	Motorcyle_Occupant	Work	Available but not used	No	NA	Multiple severe	Not injured	Injured	Injured	Not injured	Not injured	Not injured	No	Admitted	NA	NA	NA	2–7 days	Admitted to ward	Minor disability
25–34	Female	Single	Secondary	Unemployed/Other	Urban	Motorcyle_Occupant	Leisure	Not available	No	NA	Multiple severe	Not injured	Injured	Not injured	Not injured	Not injured	Injured	No	Admitted	NA	NA	NA	8–30 days	Admitted to ward	Minor disability
45–59	Male	Married/Partnered	University	White-collar/Low exposure	Urban	Motorcyle_Occupant	Travelling	NA	NA	1–5 hours	Multiple severe	Not injured	Not injured	Injured	Injured	Not injured	Not injured	No	Admitted	NA	NA	NA	8–30 days	Admitted to ICU	Deceased
25–34	Male	Single	Secondary	White-collar/Low exposure	Urban	Motorcyle_Occupant	Leisure	Not available	No	NA	One severe	Not injured	Not injured	Injured	Not injured	Not injured	Not injured	No	Admitted	NA	NA	NA	0–1 days	Emergency ward observation	Little or no disability
25–34	Male	Married/Partnered	Primary	Manual/Farming	Urban	Motorcyle_Occupant	Leisure	Not available	NA	NA	Multiple severe	Injured	Not injured	Not injured	Not injured	Not injured	Not injured	No	Admitted	NA	NA	NA	2–7 days	Admitted to ICU	Minor disability
0–14	Female	Single	Primary	Non-employed/Household	Urban	Motorcyle_Occupant	Leisure	Not available	No	NA	One severe	Injured	Not injured	Not injured	Not injured	Not injured	Not injured	No	Admitted	NA	NA	NA	2–7 days	Admitted to ICU	Minor disability
15–24	Male	Single	No formal education	Manual/Farming	Rural	Motorcyle_Occupant	Leisure	Not available	No	NA	Multiple severe	Injured	Not injured	Not injured	Not injured	Not injured	Not injured	No	Admitted	NA	NA	NA	8–30 days	Admitted to ward	Minor disability
15–24	Male	Single	Secondary	Unemployed/Other	Rural	Motorcyle_Occupant	Leisure	Not available	NA	NA	One severe	Not injured	Injured	Injured	Not injured	Not injured	Not injured	No	Admitted	NA	NA	NA	2–7 days	Admitted to ICU	Major disability
35–44	Male	Single	University	Manual/Farming	Rural	Motorcyle_Occupant	Travelling	Not available	No	?24 hours	One severe	Injured	Not injured	Not injured	Not injured	Not injured	Injured	No	Admitted	NA	NA	NA	2–7 days	Directly to OR	Minor disability
25–34	Male	Married/Partnered	Secondary	Manual/Farming	Rural	Motorcyle_Occupant	Leisure	Not available	No	NA	None	Not injured	Injured	Not injured	Not injured	Not injured	Not injured	No	Admitted	NA	NA	NA	2–7 days	Admitted to ward	Little or no disability
15–24	Male	Single	Secondary	Manual/Farming	Urban	Motorcyle_Occupant	Leisure	Available but not used	No	NA	None	Not injured	Not injured	Not injured	Not injured	Not injured	Not injured	No	Admitted	NA	NA	NA	8–30 days	Admitted to ward	Little or no disability
35–44	Male	NA	Secondary	White-collar/Low exposure	Urban	Motorcyle_Occupant	Work	NA	NA	NA	NA	Not injured	Not injured	Not injured	Not injured	Not injured	Not injured	No	Not admitted	NA	NA	NA	NA	Died	NA
25–34	Male	Single	NA	Manual/Farming	Urban	Motorcyle_Occupant	Work	NA	NA	NA	Multiple severe	Not injured	Not injured	Not injured	Not injured	Not injured	Not injured	No	Not admitted	NA	NA	NA	NA	Left against medical advice	NA
45–59	Male	NA	Secondary	Unemployed/Other	Urban	Motorcyle_Occupant	Work	Not available	No	<1 hour	Multiple severe	Not injured	Not injured	Not injured	Not injured	Not injured	Not injured	No	Not admitted	NA	NA	NA	NA	Left against medical advice	NA
35–44	Male	Married/Partnered	Secondary	Manual/Farming	Rural	Motorcyle_Occupant	Travelling	Available but not used	No	<1 hour	None	Injured	Injured	Injured	Not injured	Injured	Injured	No	Admitted	NA	NA	NA	2–7 days	Admitted to ward	Minor disability
15–24	Female	Married/Partnered	Secondary	Unemployed/Other	Urban	Motorcyle_Occupant	Leisure	Not available	No	<1 hour	None	Not injured	Not injured	Not injured	Not injured	Not injured	Injured	No	Admitted	NA	NA	NA	2–7 days	Admitted to ICU	Little or no disability
15–24	Male	Single	Secondary	Non-employed/Household	Rural	Motorcyle_Occupant	Work	Available but not used	No	?24 hours	None	Not injured	Not injured	Not injured	Not injured	Not injured	Not injured	No	Not admitted	NA	NA	NA	NA	Left against medical advice	NA
45–59	Male	Married/Partnered	Secondary	White-collar/Low exposure	Urban	Motorcyle_Occupant	Work	Available but not used	No	<1 hour	One severe	Not injured	Not injured	Not injured	Not injured	Not injured	Injured	No	Admitted	NA	NA	NA	2–7 days	Admitted to ward	Major disability
25–34	Male	Married/Partnered	Secondary	Manual/Farming	Urban	Motorcyle_Occupant	Work	Not available	No	NA	One severe	Not injured	Not injured	Not injured	Not injured	Not injured	Injured	No	Admitted	NA	NA	NA	NA	Emergency ward observation	Major disability
25–34	Male	Single	NA	Manual/Farming	Urban	Motorcyle_Occupant	Leisure	Available but not used	No	NA	None	Not injured	Injured	Injured	Injured	Not injured	Not injured	No	Admitted	NA	NA	NA	2–7 days	Admitted to ward	Little or no disability
15–24	Male	Single	No formal education	Manual/Farming	Urban	Motorcyle_Occupant	Work	Not available	No	<1 hour	One severe	Not injured	Not injured	Injured	Not injured	Not injured	Not injured	No	Admitted	NA	Yes	NA	8–30 days	Admitted to ward	Little or no disability
15–24	Male	Single	Secondary	Unemployed/Other	Urban	Motorcyle_Occupant	Leisure	Not available	No	1–5 hours	Multiple severe	Not injured	Injured	Not injured	Not injured	Not injured	Injured	No	Admitted	NA	NA	NA	2–7 days	Admitted to ward	Minor disability
15–24	Male	NA	NA	Unemployed/Other	NA	Motorcyle_Occupant	NA	NA	NA	?24 hours	Multiple severe	Not injured	Not injured	Injured	Not injured	Not injured	Not injured	No	Admitted	NA	NA	NA	NA	Died	Deceased
25–34	Male	Single	Secondary	White-collar/Low exposure	Urban	Motorcyle_Occupant	Work	Available but not used	No	NA	Multiple severe	Not injured	Not injured	Injured	Not injured	Not injured	Not injured	No	Admitted	NA	NA	NA	0–1 days	Admitted to ward	Minor disability
25–34	Male	Single	Secondary	White-collar/Low exposure	Urban	Motorcyle_Occupant	Leisure	Available but not used	No	<1 hour	None	Not injured	Not injured	Not injured	Not injured	Not injured	Injured	No	Admitted	NA	NA	NA	0–1 days	Emergency ward observation	Little or no disability
25–34	Male	Single	Secondary	Manual/Farming	Rural	Motorcyle_Occupant	Leisure	Not available	No	1–5 hours	Multiple severe	Not injured	Not injured	Injured	Not injured	Not injured	Not injured	No	Admitted	NA	NA	NA	8–30 days	Admitted to ward	Minor disability
15–24	Male	Single	No formal education	Manual/Farming	Urban	Motorcyle_Occupant	Leisure	Not available	No	1–5 hours	One severe	Not injured	Not injured	Not injured	Not injured	Not injured	Not injured	No	Not admitted	NA	NA	NA	NA	Left against medical advice	NA
60+	Male	Married/Partnered	Primary	Manual/Farming	Rural	Motorcyle_Occupant	Travelling	Not available	No	?24 hours	None	Not injured	Not injured	Not injured	Not injured	Not injured	Not injured	No	Not admitted	NA	NA	NA	NA	Left against medical advice	NA
25–34	Male	Single	NA	White-collar/Low exposure	Urban	Motorcyle_Occupant	NA	Not available	NA	<1 hour	Multiple severe	Not injured	Not injured	Injured	Not injured	Not injured	Injured	No	Admitted	NA	NA	NA	2–7 days	Admitted to ward	Little or no disability
15–24	Male	Single	Secondary	Unemployed/Other	Urban	Motorcyle_Occupant	Travelling	Not available	No	?24 hours	None	Not injured	Injured	Not injured	Not injured	Not injured	Not injured	No	Admitted	NA	NA	NA	8–30 days	Admitted to ward	Minor disability
25–34	Male	Married/Partnered	Secondary	Unemployed/Other	Urban	Motorcyle_Occupant	Work	Not available	Yes	<1 hour	None	Not injured	Injured	Injured	Not injured	Not injured	Not injured	No	Admitted	NA	NA	NA	2–7 days	Admitted to ward	Little or no disability
25–34	Male	Married/Partnered	No formal education	Manual/Farming	Urban	Motorcyle_Occupant	Work	Available but not used	No	1–5 hours	One severe	Not injured	Not injured	Injured	Not injured	Not injured	Injured	No	Admitted	NA	NA	NA	2–7 days	Admitted to ICU	Minor disability
45–59	Female	Married/Partnered	Primary	Manual/Farming	Rural	Motorcyle_Occupant	Leisure	Not available	No	NA	One severe	Not injured	Not injured	Not injured	Not injured	Not injured	Injured	No	Admitted	NA	NA	NA	>30 days	Admitted to ward	Little or no disability
15–24	Male	Married/Partnered	Secondary	Manual/Farming	Urban	Motorcyle_Occupant	Travelling	Available but not used	No	NA	None	Not injured	Injured	Not injured	Not injured	Not injured	Not injured	No	Admitted	NA	NA	NA	0–1 days	Emergency ward observation	Little or no disability
25–34	Male	Single	Secondary	Non-employed/Household	Urban	Motorcyle_Occupant	Work	NA	NA	1–5 hours	Multiple severe	Not injured	Not injured	Injured	Injured	Not injured	Injured	No	Admitted	NA	NA	NA	2–7 days	Admitted to ward	Minor disability
25–34	Male	Married/Partnered	Secondary	White-collar/Low exposure	Urban	Motorcyle_Occupant	Leisure	Not available	No	<1 hour	None	Not injured	Injured	Injured	Not injured	Not injured	Injured	No	Admitted	NA	NA	NA	2–7 days	Admitted to ward	Minor disability
25–34	Male	Married/Partnered	University	Manual/Farming	Urban	Motorcyle_Occupant	Leisure	Not available	No	NA	One severe	Not injured	Not injured	Not injured	Not injured	Not injured	Injured	No	Admitted	NA	NA	NA	2–7 days	Admitted to ward	Major disability
15–24	Female	Married/Partnered	Secondary	Manual/Farming	Rural	Motorcyle_Occupant	Leisure	Not available	No	NA	None	Not injured	Injured	Injured	Not injured	Not injured	Injured	No	Admitted	NA	NA	NA	2–7 days	Admitted to ward	Minor disability
25–34	Male	Single	Secondary	Unemployed/Other	Urban	Motorcyle_Occupant	Leisure	Not available	No	NA	One severe	Not injured	Not injured	Not injured	Not injured	Not injured	Injured	No	Admitted	NA	NA	NA	>30 days	Admitted to ward	Major disability
35–44	Male	Married/Partnered	Primary	Manual/Farming	Urban	Motorcyle_Occupant	Work	Not available	NA	NA	Multiple severe	Not injured	Not injured	Injured	Not injured	Not injured	Injured	Yes	Admitted	NA	NA	NA	2–7 days	Admitted to ICU	Major disability
15–24	Male	Married/Partnered	NA	Manual/Farming	Rural	Motorcyle_Occupant	Leisure	Not available	No	NA	Multiple severe	Not injured	Injured	Injured	Not injured	Not injured	Injured	No	Admitted	NA	NA	NA	2–7 days	Admitted to ICU	Deceased
35–44	Male	Married/Partnered	Secondary	Unemployed/Other	Rural	Motorcyle_Occupant	Travelling	Available but not used	No	NA	None	Not injured	Injured	Not injured	Not injured	Not injured	Not injured	No	Admitted	NA	NA	NA	2–7 days	Admitted to ward	Minor disability
60+	Female	Previously married	Secondary	Non-employed/Household	Urban	Motorcyle_Occupant	Leisure	Available but not used	No	NA	One severe	Not injured	Not injured	Not injured	Not injured	Not injured	Not injured	No	Not admitted	NA	NA	NA	NA	Left against medical advice	NA
45–59	Male	Married/Partnered	University	White-collar/Low exposure	Urban	Motorcyle_Occupant	Work	Available but not used	No	NA	One severe	Not injured	Not injured	Not injured	Not injured	Not injured	Not injured	No	Not admitted	NA	NA	NA	NA	Transferred	NA
15–24	Male	Single	Secondary	Non-employed/Household	Urban	Motorcyle_Occupant	Leisure	Available but not used	No	NA	One severe	Not injured	Not injured	Not injured	Not injured	Not injured	Not injured	No	Admitted	NA	NA	NA	2–7 days	Admitted to ICU	Deceased
15–24	Male	Single	Secondary	Non-employed/Household	Urban	Motorcyle_Occupant	Leisure	Not available	No	NA	Multiple severe	Injured	Not injured	Not injured	Not injured	Not injured	Not injured	No	Admitted	NA	NA	NA	8–30 days	Admitted to ICU	Little or no disability
25–34	Male	Married/Partnered	Secondary	Manual/Farming	Rural	Motorcyle_Occupant	Leisure	Not available	NA	NA	Multiple severe	Injured	Not injured	Not injured	Not injured	Not injured	Not injured	No	Admitted	NA	NA	NA	8–30 days	Admitted to ICU	Minor disability
35–44	Male	Married/Partnered	Secondary	White-collar/Low exposure	Rural	Motorcyle_Occupant	Travelling	Not available	No	NA	One severe	Not injured	Not injured	Not injured	Not injured	Not injured	Injured	No	Admitted	NA	NA	NA	2–7 days	Admitted to ward	Minor disability
15–24	Male	Single	Secondary	Non-employed/Household	Urban	Motorcyle_Occupant	Leisure	Not available	No	1–5 hours	Multiple severe	Injured	Not injured	Not injured	Not injured	Not injured	Not injured	No	Admitted	NA	NA	NA	2–7 days	Admitted to ward	Little or no disability
45–59	Male	Married/Partnered	Secondary	Manual/Farming	Rural	Motorcyle_Occupant	Work	Not available	No	NA	None	Not injured	Injured	Injured	Not injured	Not injured	Injured	No	Admitted	NA	NA	NA	2–7 days	Admitted to ICU	Little or no disability
35–44	Male	Married/Partnered	Secondary	Manual/Farming	Urban	Motorcyle_Occupant	Leisure	Not available	No	NA	One severe	Not injured	Not injured	Injured	Not injured	Not injured	Not injured	No	Admitted	NA	NA	NA	>30 days	Admitted to ward	Little or no disability
25–34	Male	Married/Partnered	Secondary	White-collar/Low exposure	Urban	Motorcyle_Occupant	Leisure	Available but not used	No	NA	One severe	Not injured	Not injured	Injured	Not injured	Not injured	Not injured	No	Admitted	NA	NA	NA	2–7 days	Admitted to ward	Little or no disability
15–24	Female	Single	Secondary	Non-employed/Household	Urban	Motorcyle_Occupant	Leisure	Available but not used	No	1–5 hours	One severe	Not injured	Not injured	Not injured	Not injured	Not injured	Not injured	No	Admitted	NA	NA	NA	8–30 days	Admitted to ward	Minor disability
35–44	Male	Single	University	White-collar/Low exposure	Rural	Motorcyle_Occupant	Leisure	Not available	No	NA	One severe	Not injured	Not injured	Not injured	Not injured	Not injured	Injured	No	Admitted	NA	NA	NA	2–7 days	Admitted to ward	Major disability
45–59	Male	Married/Partnered	Secondary	Manual/Farming	Rural	Motorcyle_Occupant	Domestic activity	Not available	No	NA	None	Not injured	Not injured	Injured	Not injured	Not injured	Not injured	No	Admitted	NA	NA	NA	2–7 days	Emergency ward observation	Minor disability
60+	Male	Married/Partnered	Primary	Non-employed/Household	Urban	Motorcyle_Occupant	Leisure	Available but not used	No	NA	One severe	Injured	Injured	Injured	Not injured	Injured	Injured	No	Admitted	NA	NA	NA	8–30 days	Admitted to ward	Minor disability
35–44	Male	Married/Partnered	Primary	White-collar/Low exposure	Urban	Motorcyle_Occupant	Leisure	Not available	No	NA	None	Injured	Injured	Injured	Injured	Injured	Injured	No	Admitted	NA	NA	NA	2–7 days	Admitted to ward	Minor disability
15–24	Male	Single	Secondary	White-collar/Low exposure	Urban	Motorcyle_Occupant	Leisure	Not available	No	NA	One severe	Injured	Injured	Injured	Not injured	Injured	Injured	No	Admitted	NA	NA	NA	2–7 days	Admitted to ward	Major disability
25–34	Male	Married/Partnered	Secondary	Manual/Farming	Urban	Motorcyle_Occupant	Work	Not available	Yes	NA	One severe	Not injured	Not injured	Injured	Not injured	Not injured	Not injured	No	Admitted	NA	NA	NA	2–7 days	Admitted to ward	Minor disability
35–44	Male	Married/Partnered	Secondary	Manual/Farming	Urban	Motorcyle_Occupant	Travelling	Not available	No	NA	None	Not injured	Not injured	Injured	Not injured	Not injured	Not injured	No	Admitted	NA	NA	NA	8–30 days	Admitted to ward	Little or no disability
25–34	Male	Married/Partnered	Secondary	Manual/Farming	Urban	Motorcyle_Occupant	Work	Not available	No	NA	None	Not injured	Injured	Injured	Not injured	Not injured	Injured	No	Admitted	NA	NA	NA	2–7 days	Admitted to ICU	Minor disability
35–44	Male	Married/Partnered	University	White-collar/Low exposure	Urban	Motorcyle_Occupant	Travelling	Available but not used	No	NA	None	Not injured	Injured	Not injured	Not injured	Not injured	Injured	No	Admitted	NA	NA	NA	2–7 days	Emergency ward observation	Little or no disability
25–34	Male	Single	NA	Manual/Farming	Urban	Motorcyle_Occupant	NA	NA	NA	NA	None	Not injured	Not injured	Not injured	Not injured	Not injured	Not injured	No	Not admitted	NA	NA	NA	NA	Left against medical advice	NA
0–14	Female	Single	Secondary	Non-employed/Household	Urban	Motorcyle_Occupant	Leisure	Not available	No	NA	Multiple severe	Not injured	Injured	Injured	Not injured	Not injured	Injured	No	Admitted	NA	NA	NA	2–7 days	Admitted to ward	Minor disability
25–34	Male	Single	University	White-collar/Low exposure	Urban	Motorcyle_Occupant	Work	Available but not used	No	NA	Multiple severe	Not injured	Injured	Injured	Not injured	Not injured	Not injured	No	Admitted	NA	NA	NA	2–7 days	Admitted to ward	Minor disability
25–34	Female	Single	Secondary	White-collar/Low exposure	Urban	Motorcyle_Occupant	Leisure	Available but not used	No	<1 hour	Multiple severe	Not injured	Not injured	Injured	Not injured	Not injured	Injured	No	Admitted	NA	NA	NA	8–30 days	Admitted to ward	Minor disability
35–44	Male	Married/Partnered	Primary	Manual/Farming	Urban	Motorcyle_Occupant	Work	Available but not used	No	NA	One severe	Not injured	Injured	Not injured	Not injured	Not injured	Not injured	No	Admitted	NA	NA	NA	8–30 days	Admitted to ward	Minor disability
25–34	Male	Married/Partnered	Secondary	Manual/Farming	Urban	Motorcyle_Occupant	Work	Available but not used	No	1–5 hours	Multiple severe	Not injured	Not injured	Not injured	Injured	Injured	Injured	No	Admitted	NA	NA	NA	2–7 days	Admitted to ward	Little or no disability
60+	Male	Married/Partnered	No formal education	White-collar/Low exposure	Rural	Motorcyle_Occupant	Travelling	Not available	NA	?24 hours	Multiple severe	Not injured	Not injured	Not injured	Not injured	Not injured	Not injured	No	Admitted	NA	Yes	NA	2–7 days	Admitted to ICU	Deceased
35–44	Male	Previously married	Primary	Manual/Farming	Rural	Motorcyle_Occupant	Travelling	Not available	Yes	NA	None	Not injured	Not injured	Not injured	Not injured	Not injured	Injured	No	Admitted	NA	NA	NA	2–7 days	Admitted to ward	Deceased
25–34	Female	Married/Partnered	Primary	Manual/Farming	Rural	Motorcyle_Occupant	Travelling	Not available	No	?24 hours	None	Not injured	Not injured	Not injured	Not injured	Not injured	Not injured	No	Not admitted	NA	NA	NA	NA	Left against medical advice	NA
35–44	Male	Married/Partnered	Secondary	White-collar/Low exposure	Urban	Motorcyle_Occupant	Leisure	Not available	No	NA	Multiple severe	Not injured	Not injured	Injured	Not injured	Not injured	Injured	No	Admitted	NA	No	NA	2–7 days	Admitted to ward	Major disability
45–59	Male	Married/Partnered	Secondary	White-collar/Low exposure	Urban	Motorcyle_Occupant	Work	Not available	No	NA	One severe	Not injured	Not injured	Not injured	Not injured	Not injured	Injured	No	Admitted	NA	NA	NA	8–30 days	Admitted to ward	Minor disability
35–44	Male	Married/Partnered	Primary	Manual/Farming	Urban	Motorcyle_Occupant	Travelling	Available but not used	Yes	<1 hour	Multiple severe	Not injured	Injured	Not injured	Not injured	Not injured	Injured	No	Admitted	NA	NA	NA	2–7 days	Admitted to ward	Major disability
25–34	Male	Married/Partnered	NA	Manual/Farming	Urban	Motorcyle_Occupant	Leisure	Not available	Yes	<1 hour	None	Not injured	Injured	Injured	Not injured	Not injured	Injured	No	Admitted	NA	NA	NA	0–1 days	Admitted to ward	Minor disability
35–44	Male	Married/Partnered	University	White-collar/Low exposure	Urban	Motorcyle_Occupant	Leisure	Not available	No	1–5 hours	One severe	Not injured	Not injured	Not injured	Not injured	Not injured	Injured	No	Admitted	NA	NA	NA	2–7 days	Emergency ward observation	Minor disability
25–34	Male	Married/Partnered	University	Manual/Farming	Urban	Motorcyle_Occupant	Leisure	Not available	No	NA	Multiple severe	Injured	Not injured	Not injured	Not injured	Not injured	Not injured	No	Admitted	NA	NA	NA	2–7 days	Admitted to ward	Minor disability
25–34	Male	Single	Primary	Manual/Farming	Urban	Motorcyle_Occupant	Leisure	Not available	No	NA	Multiple severe	Injured	Not injured	Not injured	Not injured	Not injured	Not injured	No	Admitted	NA	NA	NA	2–7 days	Admitted to ward	Minor disability
25–34	Male	Single	Secondary	Unemployed/Other	Urban	Motorcyle_Occupant	Leisure	Not available	No	NA	One severe	Not injured	Not injured	Not injured	Not injured	Not injured	Injured	No	Admitted	NA	NA	NA	2–7 days	Admitted to ward	Minor disability
45–59	Male	Married/Partnered	Secondary	Non-employed/Household	Rural	Motorcyle_Occupant	Leisure	Not available	No	NA	None	Not injured	Injured	Injured	Not injured	Not injured	Not injured	No	Admitted	NA	NA	NA	8–30 days	Admitted to ward	Minor disability
35–44	Male	Married/Partnered	Secondary	White-collar/Low exposure	Urban	Motorcyle_Occupant	Travelling	Not available	No	NA	Multiple severe	Injured	Not injured	Injured	Not injured	Not injured	Injured	No	Admitted	NA	NA	NA	2–7 days	Admitted to ward	Deceased
15–24	Male	Single	Secondary	White-collar/Low exposure	Urban	Motorcyle_Occupant	Leisure	Not available	No	1–5 hours	One severe	Injured	Injured	Injured	Not injured	Injured	Injured	No	Admitted	NA	NA	NA	2–7 days	Admitted to ward	Minor disability
45–59	Male	Previously married	University	White-collar/Low exposure	Urban	Motorcyle_Occupant	Work	Not available	No	1–5 hours	One severe	Not injured	Not injured	Not injured	Not injured	Not injured	Injured	No	Admitted	NA	NA	NA	>30 days	Admitted to ward	Minor disability
35–44	Female	Married/Partnered	Secondary	Non-employed/Household	Urban	Motorcyle_Occupant	Leisure	Not available	No	<1 hour	One severe	Not injured	Not injured	Not injured	Not injured	Not injured	Injured	No	Admitted	NA	NA	NA	2–7 days	Admitted to ward	Little or no disability
45–59	Male	Married/Partnered	Primary	Manual/Farming	Rural	Motorcyle_Occupant	Travelling	Not available	No	NA	One severe	Not injured	Not injured	Not injured	Not injured	Not injured	Injured	No	Admitted	NA	NA	NA	8–30 days	Admitted to ward	Minor disability
25–34	Male	Married/Partnered	Primary	Manual/Farming	Urban	Motorcyle_Occupant	Leisure	Not available	Yes	NA	Multiple severe	Injured	Injured	Injured	Not injured	Injured	Injured	No	Admitted	NA	NA	NA	2–7 days	Admitted to ward	Major disability
25–34	Male	Married/Partnered	Secondary	Manual/Farming	Urban	Motorcyle_Occupant	Leisure	Not available	No	NA	None	Not injured	Not injured	Not injured	Not injured	Not injured	Not injured	No	Admitted	NA	NA	NA	NA	Left against medical advice	NA
45–59	Female	Married/Partnered	Secondary	White-collar/Low exposure	Urban	Motorcyle_Occupant	Travelling	Not available	No	<1 hour	Multiple severe	Not injured	Injured	Injured	Not injured	Not injured	Not injured	No	Admitted	NA	NA	NA	2–7 days	Admitted to ward	Minor disability
45–59	Male	Single	Secondary	Manual/Farming	Urban	Motorcyle_Occupant	Leisure	Available but not used	No	<1 hour	One severe	Not injured	Injured	Injured	Injured	Not injured	Not injured	No	Admitted	NA	NA	NA	8–30 days	Admitted to ward	Little or no disability
15–24	Male	Married/Partnered	Secondary	Non-employed/Household	Urban	Motorcyle_Occupant	Leisure	Not available	Yes	NA	Multiple severe	Injured	Not injured	Not injured	Not injured	Not injured	Not injured	No	Admitted	NA	NA	NA	2–7 days	Admitted to ward	Major disability
45–59	Male	Married/Partnered	University	White-collar/Low exposure	Urban	Motorcyle_Occupant	Leisure	Available but not used	No	NA	None	Not injured	Injured	Not injured	Injured	Not injured	Injured	No	Admitted	NA	NA	NA	2–7 days	Admitted to ward	Little or no disability
45–59	Male	Married/Partnered	No formal education	Manual/Farming	Urban	Motorcyle_Occupant	Leisure	Available but not used	No	NA	None	Not injured	Not injured	Injured	Not injured	Not injured	Not injured	No	Admitted	NA	NA	NA	8–30 days	Admitted to ward	Little or no disability
25–34	Male	Single	University	Manual/Farming	Urban	Motorcyle_Occupant	Work	Not available	No	NA	One severe	Not injured	Not injured	Not injured	Not injured	Not injured	Injured	No	Admitted	NA	NA	NA	8–30 days	Admitted to ward	Little or no disability
15–24	Male	Single	Secondary	Non-employed/Household	Urban	Motorcyle_Occupant	Work	Available but not used	No	NA	Multiple severe	Not injured	Injured	Injured	Not injured	Not injured	Not injured	No	Admitted	NA	NA	NA	2–7 days	Admitted to ward	Minor disability
35–44	Female	Single	Secondary	Manual/Farming	Urban	Motorcyle_Occupant	Leisure	Not available	No	<1 hour	One severe	Not injured	Not injured	Not injured	Not injured	Not injured	Injured	No	Admitted	NA	NA	NA	0–1 days	Admitted to ward	Minor disability
45–59	Male	Married/Partnered	Secondary	White-collar/Low exposure	Urban	Motorcyle_Occupant	Leisure	Not available	No	<1 hour	One severe	Not injured	Not injured	Not injured	Not injured	Not injured	Injured	No	Admitted	NA	NA	NA	2–7 days	Admitted to ward	Minor disability
25–34	Male	Single	Primary	White-collar/Low exposure	Urban	Motorcyle_Occupant	Work	Available but not used	No	1–5 hours	One severe	Not injured	Not injured	Injured	Not injured	Not injured	Injured	No	Admitted	NA	NA	NA	0–1 days	Admitted to ward	Little or no disability
25–34	Male	Single	University	Non-employed/Household	Urban	Motorcyle_Occupant	NA	Available but not used	NA	NA	One severe	Not injured	Injured	Not injured	Not injured	Not injured	Not injured	No	Admitted	NA	NA	NA	2–7 days	Admitted to ward	Little or no disability
25–34	Male	Married/Partnered	University	White-collar/Low exposure	Urban	Motorcyle_Occupant	Leisure	Not available	No	NA	Multiple severe	Not injured	Injured	Not injured	Not injured	Not injured	Not injured	No	Admitted	NA	NA	NA	8–30 days	Admitted to ward	Minor disability
15–24	Male	Single	Secondary	Non-employed/Household	Rural	Motorcyle_Occupant	Work	Not available	No	NA	Multiple severe	Injured	Not injured	Not injured	Not injured	Not injured	Not injured	No	Admitted	NA	NA	NA	2–7 days	Admitted to ICU	Minor disability
25–34	Male	Single	Secondary	White-collar/Low exposure	Urban	Motorcyle_Occupant	Travelling	Not available	No	?24 hours	None	Not injured	Injured	Injured	Not injured	Not injured	Not injured	No	Admitted	NA	NA	NA	2–7 days	Admitted to ward	Little or no disability
25–34	Male	Single	Primary	Manual/Farming	Urban	Motorcyle_Occupant	Leisure	Not available	No	NA	Multiple severe	Not injured	Not injured	Not injured	Not injured	Not injured	Injured	No	Admitted	NA	NA	NA	2–7 days	Admitted to ward	Major disability
15–24	Male	Single	Secondary	Non-employed/Household	Rural	Motorcyle_Occupant	Leisure	Not available	No	NA	Multiple severe	Injured	Injured	Not injured	Not injured	Not injured	Not injured	No	Admitted	NA	NA	NA	2–7 days	Admitted to ward	Minor disability
15–24	Male	Single	Secondary	Non-employed/Household	Urban	Motorcyle_Occupant	Leisure	Not available	No	NA	Multiple severe	Injured	Injured	Injured	Not injured	Not injured	Injured	No	Admitted	NA	NA	NA	2–7 days	Admitted to ward	NA
15–24	Male	Single	Secondary	Non-employed/Household	Urban	Motorcyle_Occupant	Travelling	Not available	Yes	1–5 hours	One severe	Not injured	Not injured	Not injured	Not injured	Not injured	Injured	No	Admitted	NA	NA	NA	8–30 days	Admitted to ward	Minor disability
35–44	Male	Married/Partnered	Secondary	Manual/Farming	Urban	Motorcyle_Occupant	Leisure	Not available	Yes	NA	None	Not injured	Not injured	Not injured	Not injured	Not injured	Injured	No	Admitted	NA	NA	NA	2–7 days	Emergency ward observation	Little or no disability
25–34	Male	Single	Primary	White-collar/Low exposure	Urban	Motorcyle_Occupant	NA	Available but not used	NA	1–5 hours	One severe	Not injured	Not injured	Injured	Not injured	Not injured	Not injured	No	Admitted	NA	NA	NA	8–30 days	Admitted to ward	Little or no disability
45–59	Female	Single	Secondary	White-collar/Low exposure	Urban	Motorcyle_Occupant	NA	NA	NA	NA	One severe	Not injured	Not injured	Not injured	Not injured	Not injured	Injured	No	Admitted	NA	NA	NA	0–1 days	Admitted to ward	Minor disability
25–34	Male	Single	Secondary	Manual/Farming	Urban	Motorcyle_Occupant	Leisure	Not available	Yes	NA	Multiple severe	Not injured	Not injured	Not injured	Not injured	Not injured	Injured	No	Admitted	NA	NA	NA	2–7 days	Admitted to ward	Minor disability
25–34	Male	Married/Partnered	University	White-collar/Low exposure	Urban	Motorcyle_Occupant	Leisure	Not available	No	NA	Multiple severe	Injured	Not injured	Not injured	Not injured	Not injured	Not injured	No	Admitted	NA	NA	NA	2–7 days	Admitted to ward	Little or no disability
45–59	Male	Married/Partnered	Primary	Manual/Farming	Rural	Motorcyle_Occupant	Leisure	Not available	Yes	NA	NA	Not injured	Not injured	Injured	Not injured	Not injured	Injured	No	Admitted	NA	NA	NA	2–7 days	Admitted to ward	Major disability
15–24	Male	Married/Partnered	Secondary	Manual/Farming	Rural	Motorcyle_Occupant	Travelling	Not available	No	?24 hours	Multiple severe	Not injured	Not injured	Injured	Not injured	Not injured	Not injured	No	Admitted	NA	NA	NA	8–30 days	Admitted to ICU	Little or no disability
60+	Female	Single	Primary	Non-employed/Household	Urban	Motorcyle_Occupant	Leisure	Not available	No	NA	None	Not injured	Injured	Not injured	Not injured	Not injured	Injured	No	Admitted	NA	NA	NA	2–7 days	Admitted to ward	Minor disability
45–59	Male	Married/Partnered	Secondary	White-collar/Low exposure	Rural	Motorcyle_Occupant	Leisure	Available but not used	No	NA	One severe	Not injured	Not injured	Not injured	Not injured	Not injured	Injured	No	Admitted	NA	NA	NA	>30 days	Admitted to ward	Deceased
60+	Female	Previously married	No formal education	Non-employed/Household	Rural	Motorcyle_Occupant	Travelling	Available but not used	No	NA	One severe	Not injured	Not injured	Not injured	Not injured	Not injured	Injured	No	Admitted	NA	NA	NA	8–30 days	Admitted to ward	Minor disability
15–24	Male	Single	Primary	Manual/Farming	Rural	Motorcyle_Occupant	Domestic activity	Not available	No	NA	Multiple severe	Not injured	Injured	Injured	Not injured	Not injured	Not injured	No	Admitted	NA	No	NA	8–30 days	Admitted to ward	Little or no disability
25–34	Male	Married/Partnered	Primary	Manual/Farming	Urban	Motorcyle_Occupant	Leisure	Not available	No	NA	None	Not injured	Injured	Injured	Not injured	Not injured	Injured	No	Admitted	NA	NA	NA	2–7 days	Admitted to ward	Minor disability
45–59	Male	Married/Partnered	NA	Manual/Farming	Urban	Motorcyle_Occupant	Work	NA	NA	?24 hours	One severe	Not injured	Not injured	Injured	Not injured	Injured	Not injured	No	Admitted	NA	NA	NA	2–7 days	Discharged home to die	Minor disability
15–24	Female	Single	Secondary	Non-employed/Household	Urban	Motorcyle_Occupant	NA	Not available	NA	NA	One severe	Not injured	Injured	Not injured	Not injured	Not injured	Injured	No	Admitted	NA	NA	NA	8–30 days	Admitted to ward	Minor disability
35–44	Male	Married/Partnered	Secondary	Manual/Farming	Rural	Motorcyle_Occupant	Work	Not available	No	NA	One severe	Not injured	Not injured	Injured	Not injured	Not injured	Injured	No	Admitted	NA	NA	NA	8–30 days	Admitted to ward	Major disability
45–59	Male	Married/Partnered	Secondary	Manual/Farming	Urban	Motorcyle_Occupant	Travelling	NA	No	NA	One severe	Not injured	Not injured	Not injured	Not injured	Not injured	Injured	No	Admitted	NA	NA	NA	2–7 days	Admitted to ward	Minor disability
45–59	Male	Married/Partnered	Secondary	White-collar/Low exposure	Urban	Motorcyle_Occupant	Domestic activity	Not available	Yes	1–5 hours	None	Not injured	Not injured	Not injured	Not injured	Not injured	Injured	No	Admitted	NA	NA	NA	2–7 days	Admitted to ward	Little or no disability
45–59	Male	Married/Partnered	No formal education	White-collar/Low exposure	Urban	Motorcyle_Occupant	Leisure	Not available	No	NA	One severe	Not injured	Not injured	Injured	Not injured	Not injured	Injured	No	Admitted	NA	NA	NA	8–30 days	Admitted to ward	Minor disability
45–59	Male	Previously married	NA	White-collar/Low exposure	Urban	Motorcyle_Occupant	Work	Available but not used	NA	<1 hour	One severe	Not injured	Not injured	Not injured	Not injured	Not injured	Injured	No	Admitted	NA	NA	NA	8–30 days	Admitted to ward	Little or no disability
60+	Male	Married/Partnered	Secondary	Non-employed/Household	Rural	Motorcyle_Occupant	Leisure	Not available	No	NA	One severe	Injured	Not injured	Not injured	Not injured	Not injured	Not injured	No	Admitted	NA	NA	NA	>30 days	Admitted to ward	Major disability
45–59	Male	Married/Partnered	NA	Manual/Farming	Urban	Motorcyle_Occupant	NA	NA	NA	NA	One severe	Not injured	Not injured	Injured	Not injured	Not injured	Not injured	No	Admitted	NA	NA	NA	8–30 days	Admitted to ward	Little or no disability
25–34	Male	Married/Partnered	No formal education	White-collar/Low exposure	Rural	Motorcyle_Occupant	Leisure	Not available	No	NA	Multiple severe	Injured	Not injured	Not injured	Not injured	Not injured	Not injured	No	Admitted	NA	NA	NA	2–7 days	Admitted to ward	Minor disability
25–34	Male	Single	NA	White-collar/Low exposure	Urban	Motorcyle_Occupant	Work	Not available	No	NA	One severe	Not injured	Not injured	Injured	Not injured	Not injured	Not injured	No	Admitted	NA	NA	NA	2–7 days	Admitted to ward	Minor disability
0–14	Female	Married/Partnered	Secondary	White-collar/Low exposure	Urban	Motorcyle_Occupant	Work	Not available	NA	NA	Multiple severe	Not injured	Not injured	Not injured	Not injured	Not injured	Injured	No	Admitted	NA	NA	NA	8–30 days	Admitted to ward	Minor disability
45–59	Male	Married/Partnered	NA	White-collar/Low exposure	Rural	Motorcyle_Occupant	Leisure	Not available	NA	NA	Multiple severe	Not injured	Not injured	Injured	Not injured	Not injured	Injured	No	Admitted	NA	NA	NA	0–1 days	Died	Deceased
25–34	Male	Married/Partnered	Secondary	Manual/Farming	Urban	Motorcyle_Occupant	Leisure	Available but not used	Yes	<1 hour	Multiple severe	Not injured	Not injured	Injured	Not injured	Not injured	Not injured	No	Admitted	NA	NA	NA	2–7 days	Admitted to ward	Minor disability
35–44	Male	Married/Partnered	NA	White-collar/Low exposure	Urban	Motorcyle_Occupant	Leisure	Not available	NA	NA	One severe	Not injured	Not injured	Not injured	Not injured	Not injured	Not injured	No	Not admitted	NA	NA	NA	NA	Admitted to ward	NA
25–34	Female	Single	NA	Unemployed/Other	Urban	Motorcyle_Occupant	Work	Not available	NA	NA	One severe	Not injured	Not injured	Not injured	Not injured	Not injured	Not injured	No	Not admitted	NA	NA	NA	NA	Left against medical advice	NA
45–59	Male	Married/Partnered	Secondary	White-collar/Low exposure	Urban	Motorcyle_Occupant	Leisure	Not available	Yes	<1 hour	None	Not injured	Not injured	Not injured	Injured	Not injured	Not injured	No	Admitted	NA	NA	NA	2–7 days	Emergency ward observation	Little or no disability
35–44	Female	Married/Partnered	NA	Manual/Farming	Urban	Motorcyle_Occupant	Work	Not available	NA	NA	One severe	Not injured	Not injured	Not injured	Not injured	Not injured	Not injured	No	Not admitted	NA	NA	NA	NA	Left against medical advice	NA
15–24	Male	Single	Secondary	Manual/Farming	Urban	Motorcyle_Occupant	Leisure	Not available	Yes	6–23 hours	One severe	Injured	Injured	Injured	Not injured	Injured	Injured	No	Admitted	NA	NA	NA	2–7 days	Admitted to ward	Little or no disability
15–24	Male	Single	Secondary	Unemployed/Other	Urban	Motorcyle_Occupant	Work	Not available	Yes	NA	None	Not injured	Not injured	Injured	Not injured	Not injured	Injured	No	Admitted	NA	NA	NA	8–30 days	Admitted to ICU	Minor disability
35–44	Male	Single	Secondary	White-collar/Low exposure	Urban	Motorcyle_Occupant	Leisure	Available but not used	Yes	NA	None	Injured	Injured	Injured	Not injured	Injured	Injured	No	Admitted	NA	NA	NA	2–7 days	Admitted to ward	Little or no disability
45–59	Male	Married/Partnered	Secondary	Manual/Farming	Urban	Motorcyle_Occupant	Leisure	Available but not used	No	<1 hour	One severe	Injured	Injured	Injured	Not injured	Injured	Injured	No	Admitted	NA	NA	NA	0–1 days	Admitted to ward	Minor disability
45–59	Female	Married/Partnered	Secondary	Manual/Farming	Rural	Motorcyle_Occupant	Leisure	Not available	No	NA	None	Injured	Injured	Injured	Injured	Injured	Injured	No	Admitted	NA	NA	NA	2–7 days	Admitted to ward	Little or no disability
45–59	Male	Married/Partnered	Secondary	White-collar/Low exposure	Rural	Motorcyle_Occupant	Travelling	Availabe used	No	1–5 hours	One severe	Not injured	Not injured	Not injured	Injured	Not injured	Injured	No	Admitted	NA	NA	NA	2–7 days	Admitted to ward	Minor disability
15–24	Male	Married/Partnered	Secondary	Manual/Farming	Urban	Motorcyle_Occupant	Leisure	Not available	No	NA	One severe	Not injured	Not injured	Not injured	Not injured	Not injured	Not injured	No	Not admitted	NA	NA	NA	NA	Transferred	NA
15–24	Male	Married/Partnered	Secondary	Manual/Farming	Urban	Motorcyle_Occupant	Leisure	Not available	No	1–5 hours	One severe	Not injured	Injured	Injured	Not injured	Not injured	Not injured	No	Admitted	No	NA	NA	2–7 days	Emergency ward observation	Minor disability
15–24	Male	Single	Secondary	Non-employed/Household	Urban	Motorcyle_Occupant	Travelling	Not available	Yes	NA	One severe	Injured	Not injured	Not injured	Not injured	Not injured	Not injured	No	Admitted	NA	NA	NA	2–7 days	Admitted to ward	Major disability
15–24	Male	Single	Secondary	Non-employed/Household	Urban	Motorcyle_Occupant	Leisure	Not available	No	1–5 hours	Multiple severe	Not injured	Not injured	Not injured	Not injured	Not injured	Not injured	No	Not admitted	NA	NA	NA	NA	Left against medical advice	NA
15–24	Male	Single	Secondary	Non-employed/Household	Urban	Motorcyle_Occupant	Leisure	Not available	No	NA	None	Injured	Not injured	Not injured	Not injured	Not injured	Not injured	No	Admitted	NA	NA	NA	2–7 days	Admitted to ward	Little or no disability
15–24	Male	Single	Secondary	Non-employed/Household	Urban	Motorcyle_Occupant	Travelling	Not available	No	NA	One severe	Not injured	Not injured	Not injured	Not injured	Not injured	Not injured	No	Not admitted	NA	NA	NA	NA	Left against medical advice	NA
25–34	Male	Single	NA	Manual/Farming	Rural	Motorcyle_Occupant	Work	Not available	No	<1 hour	Multiple severe	Not injured	Not injured	Not injured	Not injured	Not injured	Not injured	No	Not admitted	NA	NA	NA	NA	Left against medical advice	NA
45–59	Male	Married/Partnered	University	White-collar/Low exposure	Urban	Motorcyle_Occupant	Leisure	Not available	No	NA	One severe	Injured	Not injured	Not injured	Not injured	Not injured	Not injured	No	Admitted	NA	NA	NA	8–30 days	Admitted to ICU	Minor disability
35–44	Male	Married/Partnered	Primary	Manual/Farming	Rural	Motorcyle_Occupant	Travelling	Not available	Yes	NA	None	Not injured	Not injured	Not injured	Not injured	Not injured	Not injured	No	Not admitted	NA	NA	NA	NA	Left against medical advice	NA
45–59	Male	Married/Partnered	Primary	Manual/Farming	Urban	Motorcyle_Occupant	Work	Not available	No	NA	None	Not injured	Not injured	Not injured	Not injured	Not injured	Injured	No	Admitted	NA	NA	NA	2–7 days	Admitted to ICU	Minor disability
60+	Male	Married/Partnered	University	Non-employed/Household	Urban	Motorcyle_Occupant	Work	Not available	No	NA	None	Not injured	Not injured	Not injured	Not injured	Not injured	Injured	No	Admitted	NA	NA	NA	2–7 days	Directly to OR	Minor disability
25–34	Male	Married/Partnered	Secondary	White-collar/Low exposure	Rural	Motorcyle_Occupant	Leisure	Not available	No	?24 hours	None	Not injured	Not injured	Injured	Not injured	Not injured	Not injured	No	Admitted	NA	NA	NA	8–30 days	Admitted to ICU	Minor disability
35–44	Male	NA	NA	Unemployed/Other	Rural	Motorcyle_Occupant	NA	Available but not used	NA	NA	One severe	Not injured	Not injured	Not injured	Not injured	Not injured	Not injured	No	Not admitted	NA	NA	NA	NA	Left against medical advice	NA
25–34	Male	Married/Partnered	Secondary	Manual/Farming	Rural	Motorcyle_Occupant	Leisure	NA	Yes	NA	One severe	Injured	Injured	Injured	Not injured	Injured	Injured	No	Admitted	NA	NA	NA	2–7 days	Admitted to ward	Major disability
25–34	Male	Married/Partnered	Secondary	Manual/Farming	Urban	Motorcyle_Occupant	Leisure	Not available	Yes	NA	None	Injured	Injured	Injured	Not injured	Injured	Injured	No	Admitted	NA	NA	NA	2–7 days	Admitted to ward	Little or no disability
25–34	Female	Married/Partnered	NA	White-collar/Low exposure	Urban	Motorcyle_Occupant	NA	NA	NA	NA	One severe	Not injured	Not injured	Not injured	Not injured	Not injured	Injured	No	Admitted	NA	NA	NA	0–1 days	Admitted to ward	Minor disability
25–34	Male	Single	Secondary	Manual/Farming	Rural	Motorcyle_Occupant	Travelling	Available but not used	No	NA	One severe	Not injured	Injured	Injured	Not injured	Not injured	Not injured	No	Admitted	NA	NA	NA	2–7 days	Admitted to ward	Little or no disability
25–34	Male	Married/Partnered	NA	White-collar/Low exposure	Urban	Motorcyle_Occupant	Work	Not available	No	NA	One severe	Not injured	Injured	Not injured	Not injured	Not injured	Injured	No	Admitted	NA	NA	NA	8–30 days	Admitted to ward	Minor disability
35–44	Male	Married/Partnered	Secondary	Manual/Farming	Urban	Motorcyle_Occupant	Leisure	Not available	No	NA	None	Not injured	Not injured	Not injured	Not injured	Not injured	Not injured	No	Not admitted	NA	NA	NA	NA	Left against medical advice	NA
15–24	Male	Single	Secondary	Manual/Farming	Rural	Motorcyle_Occupant	Work	Not available	No	NA	Multiple severe	Not injured	Not injured	Not injured	Not injured	Not injured	Injured	No	Admitted	NA	NA	NA	2–7 days	Admitted to ward	Major disability
15–24	Male	Single	Secondary	Unemployed/Other	Rural	Motorcyle_Occupant	Domestic activity	Not available	NA	NA	None	Not injured	Not injured	Injured	Not injured	Not injured	Not injured	No	Admitted	NA	NA	NA	8–30 days	Admitted to ICU	Minor disability
25–34	Male	Married/Partnered	Secondary	Manual/Farming	Urban	Motorcyle_Occupant	Travelling	Not available	No	NA	One severe	Not injured	Not injured	Not injured	Not injured	Not injured	Injured	No	Admitted	NA	NA	NA	2–7 days	Admitted to ward	Major disability
15–24	Male	Single	Secondary	Non-employed/Household	Urban	Motorcyle_Occupant	Travelling	Availabe used	No	NA	One severe	Not injured	Not injured	Not injured	Not injured	Not injured	Injured	No	Admitted	NA	NA	NA	>30 days	Admitted to ward	Minor disability
25–34	Female	Single	Secondary	Manual/Farming	Urban	Motorcyle_Occupant	Leisure	Not available	Yes	1–5 hours	Multiple severe	Not injured	Not injured	Not injured	Not injured	Not injured	Not injured	No	Admitted	NA	NA	NA	NA	Transferred	NA
35–44	Male	Married/Partnered	Secondary	White-collar/Low exposure	Urban	Motorcyle_Occupant	Leisure	Not available	No	<1 hour	Multiple severe	Injured	Injured	Injured	Injured	Injured	Injured	No	Admitted	NA	NA	NA	2–7 days	Admitted to ward	Minor disability
15–24	Female	Single	Secondary	Unemployed/Other	Urban	Motorcyle_Occupant	Leisure	Not available	Yes	<1 hour	None	Not injured	Not injured	Not injured	Not injured	Not injured	Not injured	No	Admitted	NA	NA	NA	NA	Left against medical advice	NA
25–34	Male	Single	NA	Manual/Farming	Urban	Motorcyle_Occupant	NA	NA	NA	1–5 hours	Multiple severe	Not injured	Not injured	Not injured	Not injured	Not injured	Not injured	No	Not admitted	NA	NA	NA	NA	Transferred	NA
15–24	Male	Single	University	Non-employed/Household	Urban	Motorcyle_Occupant	Leisure	Not available	No	NA	Multiple severe	Injured	Not injured	Not injured	Not injured	Not injured	Not injured	No	Admitted	NA	NA	NA	2–7 days	Admitted to ICU	Little or no disability
15–24	Female	Single	No formal education	Non-employed/Household	Rural	Motorcyle_Occupant	Leisure	Not available	No	NA	Multiple severe	Injured	Not injured	Not injured	Not injured	Not injured	Not injured	No	Admitted	NA	NA	NA	2–7 days	Admitted to ward	Minor disability
35–44	Male	Married/Partnered	Primary	Manual/Farming	Rural	Motorcyle_Occupant	Leisure	Availabe used	No	1–5 hours	None	Not injured	Not injured	Not injured	Not injured	Not injured	Injured	No	Admitted	NA	NA	NA	2–7 days	Admitted to ward	Major disability
25–34	Male	Married/Partnered	Primary	Manual/Farming	Urban	Motorcyle_Occupant	Leisure	Not available	No	NA	One severe	Not injured	Not injured	Not injured	Not injured	Not injured	Not injured	No	Not admitted	NA	NA	NA	NA	Left against medical advice	NA
25–34	Male	Married/Partnered	Secondary	Manual/Farming	Rural	Motorcyle_Occupant	Leisure	Not available	No	?24 hours	None	Not injured	Injured	Injured	Not injured	Not injured	Injured	No	Admitted	NA	NA	NA	2–7 days	Admitted to ward	Minor disability
25–34	Male	Single	University	Manual/Farming	Urban	Motorcyle_Occupant	Travelling	Available but not used	NA	NA	Multiple severe	Not injured	Not injured	Not injured	Not injured	Not injured	Not injured	No	Admitted	NA	NA	NA	NA	Transferred	NA
45–59	Male	Married/Partnered	Secondary	White-collar/Low exposure	Urban	Motorcyle_Occupant	Leisure	Available but not used	No	1–5 hours	One severe	Not injured	Not injured	Not injured	Not injured	Not injured	Injured	Yes	Admitted	NA	NA	NA	>30 days	Admitted to ICU	Major disability
35–44	Female	Single	NA	White-collar/Low exposure	Urban	Motorcyle_Occupant	NA	NA	NA	NA	One severe	Not injured	Not injured	Not injured	Not injured	Not injured	Not injured	No	Not admitted	NA	NA	NA	NA	Left against medical advice	NA
60+	Female	Previously married	NA	Unemployed/Other	Urban	Motorcyle_Occupant	Work	NA	NA	NA	One severe	Not injured	Not injured	Injured	Not injured	Not injured	Not injured	No	Admitted	NA	NA	NA	2–7 days	Admitted to ward	Little or no disability
15–24	Male	Single	NA	Manual/Farming	Urban	Motorcyle_Occupant	Work	NA	NA	NA	One severe	Not injured	Not injured	Not injured	Not injured	Not injured	Not injured	No	Not admitted	NA	NA	NA	NA	Left against medical advice	NA
0–14	Female	Single	Primary	Non-employed/Household	Urban	Motorcyle_Occupant	Leisure	Not available	No	NA	One severe	Injured	Not injured	Not injured	Not injured	Not injured	Not injured	No	Admitted	NA	NA	NA	8–30 days	Admitted to ward	Minor disability
25–34	Male	Married/Partnered	NA	Manual/Farming	Rural	Motorcyle_Occupant	Work	Not available	NA	NA	None	Not injured	Injured	Injured	Not injured	Injured	Injured	No	Admitted	NA	NA	NA	2–7 days	Admitted to ward	Minor disability
35–44	Female	Married/Partnered	University	White-collar/Low exposure	Urban	Motorcyle_Occupant	Leisure	Not available	No	NA	None	Not injured	Not injured	Not injured	Not injured	Not injured	Injured	No	Admitted	NA	NA	NA	2–7 days	Admitted to ward	Minor disability
35–44	Male	Single	Secondary	Manual/Farming	Urban	Motorcyle_Occupant	Work	Not available	No	NA	One severe	Not injured	Injured	Injured	Not injured	Not injured	Not injured	No	Admitted	NA	NA	NA	0–1 days	Admitted to ward	Little or no disability
45–59	Female	Married/Partnered	No formal education	White-collar/Low exposure	Urban	Motorcyle_Occupant	Leisure	NA	No	NA	One severe	Not injured	Not injured	Injured	Injured	Not injured	Not injured	No	Admitted	NA	NA	NA	0–1 days	Admitted to ward	Little or no disability
25–34	Male	Married/Partnered	Primary	Manual/Farming	Urban	Motorcyle_Occupant	Leisure	NA	No	NA	None	Not injured	Injured	Not injured	Not injured	Not injured	Not injured	No	Admitted	Yes	NA	NA	8–30 days	Emergency ward observation	Minor disability
15–24	Male	Married/Partnered	Secondary	Manual/Farming	Rural	Motorcyle_Occupant	Work	Not available	No	NA	None	Not injured	Injured	Injured	Not injured	Not injured	Not injured	No	Admitted	NA	NA	NA	2–7 days	Admitted to ward	Little or no disability
45–59	Male	Married/Partnered	Primary	Manual/Farming	Urban	Motorcyle_Occupant	Travelling	Availabe used	NA	NA	One severe	Not injured	Not injured	Not injured	Not injured	Not injured	Injured	No	Admitted	NA	NA	NA	2–7 days	Admitted to ward	Minor disability
35–44	Male	Single	Secondary	Manual/Farming	Urban	Motorcyle_Occupant	Leisure	Available but not used	No	?24 hours	One severe	Not injured	Not injured	Not injured	Not injured	Not injured	Injured	No	Admitted	NA	NA	NA	2–7 days	Admitted to ward	Minor disability
35–44	Female	Married/Partnered	University	White-collar/Low exposure	Urban	Motorcyle_Occupant	Leisure	Not available	No	<1 hour	None	Not injured	Injured	Injured	Not injured	Not injured	Not injured	No	Admitted	NA	NA	NA	8–30 days	Admitted to ward	Little or no disability
15–24	Male	Single	Primary	Manual/Farming	Rural	Motorcyle_Occupant	Leisure	Not available	No	NA	Multiple severe	Injured	Not injured	Not injured	Not injured	Not injured	Not injured	No	Admitted	Yes	NA	NA	8–30 days	Admitted to ward	Minor disability
35–44	Male	Married/Partnered	No formal education	Manual/Farming	Rural	Motorcyle_Occupant	NA	Not available	No	1–5 hours	One severe	Injured	Not injured	Not injured	Not injured	Not injured	Not injured	No	Admitted	NA	NA	NA	2–7 days	Admitted to ward	Minor disability
60+	Female	Married/Partnered	No formal education	Manual/Farming	Rural	Motorcyle_Occupant	Leisure	Not available	No	NA	Multiple severe	Injured	Not injured	Not injured	Not injured	Not injured	Not injured	No	Admitted	NA	NA	NA	8–30 days	Admitted to ward	Major disability
25–34	Male	Single	University	White-collar/Low exposure	Urban	Motorcyle_Occupant	Leisure	Not available	No	NA	One severe	Not injured	Injured	Injured	Not injured	Not injured	Injured	No	Admitted	NA	NA	NA	2–7 days	Admitted to ward	Major disability
35–44	Male	Married/Partnered	Secondary	White-collar/Low exposure	Rural	Motorcyle_Occupant	Work	Not available	No	NA	None	Not injured	Injured	Injured	Not injured	Injured	Injured	No	Admitted	NA	NA	NA	2–7 days	Admitted to ward	Major disability
25–34	Male	Married/Partnered	University	White-collar/Low exposure	Urban	Motorcyle_Occupant	Leisure	Not available	No	NA	None	Not injured	Not injured	Injured	Not injured	Injured	Not injured	No	Admitted	NA	NA	NA	2–7 days	Admitted to ward	Minor disability
25–34	Male	Single	University	White-collar/Low exposure	Rural	Motorcyle_Occupant	Work	Not available	No	NA	Multiple severe	Injured	Not injured	Not injured	Not injured	Not injured	Not injured	No	Admitted	Yes	NA	NA	8–30 days	Admitted to ward	Minor disability
35–44	Male	Married/Partnered	University	White-collar/Low exposure	Urban	Motorcyle_Occupant	Leisure	Not available	No	NA	One severe	Injured	Not injured	Not injured	Not injured	Not injured	Not injured	No	Admitted	Yes	NA	NA	8–30 days	Admitted to ICU	Minor disability
35–44	Male	Married/Partnered	Secondary	Manual/Farming	Rural	Motorcyle_Occupant	Leisure	Not available	No	NA	One severe	Not injured	Injured	Injured	Not injured	Not injured	Injured	No	Admitted	NA	NA	NA	2–7 days	Admitted to ward	Minor disability
35–44	Male	Single	Secondary	Manual/Farming	Urban	Motorcyle_Occupant	Leisure	Not available	No	NA	One severe	Not injured	Not injured	Not injured	Not injured	Not injured	Not injured	No	Not admitted	NA	NA	NA	NA	Transferred	NA
15–24	Male	Single	University	Manual/Farming	Urban	Motorcyle_Occupant	Work	Not available	NA	NA	One severe	Not injured	Not injured	Not injured	Not injured	Not injured	Injured	No	Admitted	NA	NA	NA	0–1 days	Admitted to ward	Little or no disability
15–24	Male	Single	Secondary	Unemployed/Other	Rural	Motorcyle_Occupant	Leisure	Available but not used	No	<1 hour	One severe	Not injured	Not injured	Not injured	Not injured	Not injured	Not injured	No	Not admitted	NA	NA	NA	NA	Left against medical advice	NA
15–24	Male	Single	Primary	Manual/Farming	Rural	Motorcyle_Occupant	Leisure	Not available	Yes	NA	None	Not injured	Injured	Injured	Not injured	Not injured	Not injured	No	Admitted	NA	NA	NA	2–7 days	Admitted to ward	Little or no disability
25–34	Male	Single	Secondary	White-collar/Low exposure	Urban	Motorcyle_Occupant	Work	Not available	No	NA	One severe	Not injured	Not injured	Injured	Not injured	Not injured	Not injured	No	Admitted	NA	NA	NA	2–7 days	Admitted to ward	Minor disability
25–34	Male	Single	NA	Manual/Farming	Urban	Motorcyle_Occupant	Work	NA	No	NA	One severe	Not injured	Injured	Injured	Not injured	Not injured	Not injured	No	Admitted	NA	NA	NA	2–7 days	Admitted to ward	Minor disability
35–44	Male	Married/Partnered	Primary	Manual/Farming	Urban	Motorcyle_Occupant	Travelling	Not available	No	NA	One severe	Not injured	Not injured	Injured	Not injured	Not injured	Not injured	No	Admitted	NA	NA	NA	2–7 days	Admitted to ward	Deceased
45–59	Male	Married/Partnered	No formal education	Unemployed/Other	Rural	Motorcyle_Occupant	Leisure	Not available	No	NA	One severe	Injured	Not injured	Not injured	Not injured	Not injured	Not injured	No	Admitted	NA	NA	NA	2–7 days	Admitted to ward	Minor disability
35–44	Male	Married/Partnered	Secondary	White-collar/Low exposure	Rural	Motorcyle_Occupant	Leisure	Not available	Yes	NA	One severe	Injured	Not injured	Not injured	Not injured	Not injured	Not injured	No	Admitted	NA	NA	NA	2–7 days	Admitted to ward	Major disability
45–59	Male	Married/Partnered	No formal education	Unemployed/Other	Rural	Motorcyle_Occupant	Leisure	Not available	No	NA	One severe	Injured	Not injured	Not injured	Not injured	Not injured	Not injured	No	Admitted	NA	NA	NA	2–7 days	Admitted to ward	Minor disability
25–34	Male	Single	Secondary	Manual/Farming	Rural	Motorcyle_Occupant	Travelling	Available but not used	Yes	NA	Multiple severe	Not injured	Not injured	Not injured	Not injured	Not injured	Not injured	No	Admitted	NA	NA	NA	2–7 days	Admitted to ward	Minor disability
45–59	Male	Married/Partnered	Secondary	White-collar/Low exposure	Rural	Motorcyle_Occupant	Leisure	Not available	No	<1 hour	One severe	Not injured	Not injured	Not injured	Not injured	Not injured	Injured	No	Admitted	NA	NA	NA	8–30 days	Emergency ward observation	Little or no disability
35–44	Male	Single	University	Unemployed/Other	Urban	Motorcyle_Occupant	Leisure	Not available	No	NA	None	Not injured	Injured	Not injured	Not injured	Not injured	Not injured	No	Admitted	NA	NA	NA	2–7 days	Admitted to ward	Little or no disability
15–24	Male	Single	Secondary	Unemployed/Other	Rural	Motorcyle_Occupant	Leisure	Not available	No	NA	None	Not injured	Injured	Injured	Not injured	Not injured	Not injured	No	Admitted	NA	NA	NA	8–30 days	Admitted to ward	Minor disability
15–24	Male	Single	No formal education	Manual/Farming	Rural	Motorcyle_Occupant	Travelling	Not available	No	?24 hours	One severe	Injured	Not injured	Not injured	Not injured	Not injured	Not injured	No	Admitted	NA	NA	NA	8–30 days	Admitted to ward	Minor disability
15–24	Male	Single	Secondary	Non-employed/Household	Urban	Motorcyle_Occupant	Leisure	Not available	No	<1 hour	One severe	Injured	Not injured	Not injured	Not injured	Not injured	Not injured	No	Admitted	NA	NA	NA	2–7 days	Admitted to ward	Little or no disability
15–24	Male	Single	Secondary	Non-employed/Household	Rural	Motorcyle_Occupant	Leisure	Not available	No	1–5 hours	Multiple severe	Injured	Not injured	Not injured	Not injured	Not injured	Not injured	No	Admitted	NA	NA	NA	8–30 days	Emergency ward observation	Little or no disability
45–59	Male	Married/Partnered	No formal education	White-collar/Low exposure	Rural	Motorcyle_Occupant	Leisure	Not available	No	1–5 hours	Multiple severe	Injured	Not injured	Not injured	Not injured	Not injured	Not injured	No	Admitted	NA	NA	NA	8–30 days	Admitted to ICU	Minor disability
25–34	Male	Single	Secondary	Non-employed/Household	Urban	Motorcyle_Occupant	Travelling	Not available	No	NA	One severe	Not injured	Not injured	Injured	Not injured	Not injured	Injured	No	Admitted	NA	NA	NA	8–30 days	Admitted to ward	Little or no disability
35–44	Male	Married/Partnered	University	White-collar/Low exposure	Urban	Motorcyle_Occupant	Travelling	Not available	Yes	NA	Multiple severe	Injured	Not injured	Not injured	Not injured	Not injured	Not injured	No	Admitted	NA	NA	NA	>30 days	Admitted to ICU	Minor disability
45–59	Male	Married/Partnered	Primary	Manual/Farming	Rural	Motorcyle_Occupant	Work	Not available	No	NA	None	Not injured	Injured	Not injured	Not injured	Not injured	Not injured	No	Admitted	NA	NA	NA	2–7 days	Admitted to ward	Little or no disability
25–34	Male	Married/Partnered	Secondary	Manual/Farming	Rural	Motorcyle_Occupant	Travelling	Available but not used	No	NA	Multiple severe	Not injured	Not injured	Not injured	Not injured	Not injured	Not injured	No	Admitted	NA	NA	NA	2–7 days	Admitted to ward	Major disability
35–44	Male	Married/Partnered	Secondary	Manual/Farming	Rural	Motorcyle_Occupant	Travelling	Available but not used	Yes	NA	Multiple severe	Not injured	Not injured	Not injured	Not injured	Not injured	Not injured	No	Admitted	NA	NA	NA	2–7 days	Admitted to ward	Major disability
35–44	Male	Married/Partnered	Secondary	Manual/Farming	Rural	Motorcyle_Occupant	Travelling	Available but not used	Yes	NA	Multiple severe	Injured	Injured	Injured	Injured	Injured	Injured	No	Admitted	NA	NA	NA	2–7 days	Admitted to ward	Major disability
15–24	Male	Single	Primary	White-collar/Low exposure	Urban	Motorcyle_Occupant	Work	Available but not used	NA	NA	One severe	Not injured	Not injured	Not injured	Not injured	Not injured	Injured	No	Admitted	NA	NA	NA	2–7 days	Admitted to ward	Little or no disability
45–59	Male	Married/Partnered	Secondary	Manual/Farming	Urban	Motorcyle_Occupant	Domestic activity	Not available	No	NA	Multiple severe	Not injured	Injured	Injured	Not injured	Not injured	Injured	No	Admitted	NA	NA	NA	2–7 days	Admitted to ICU	Major disability
15–24	Male	Single	Secondary	Non-employed/Household	Urban	Motorcyle_Occupant	Travelling	Available but not used	No	1–5 hours	None	Not injured	Not injured	Not injured	Injured	Not injured	Injured	No	Admitted	NA	NA	NA	0–1 days	Emergency ward observation	Little or no disability
15–24	Male	Single	Secondary	White-collar/Low exposure	Rural	Motorcyle_Occupant	Leisure	Not available	No	?24 hours	One severe	Not injured	Injured	Not injured	Not injured	Not injured	Injured	No	Admitted	NA	NA	NA	2–7 days	Admitted to ICU	Major disability
45–59	Male	Married/Partnered	Primary	Manual/Farming	Rural	Motorcyle_Occupant	Leisure	Availabe used	No	NA	One severe	Not injured	Not injured	Injured	Not injured	Not injured	Not injured	No	Admitted	NA	NA	NA	2–7 days	Admitted to ward	Little or no disability
0–14	Male	Single	Primary	Non-employed/Household	Rural	Motorcyle_Occupant	Leisure	Not available	No	1–5 hours	None	Not injured	Injured	Not injured	Not injured	Not injured	Not injured	No	Admitted	NA	NA	NA	2–7 days	Admitted to ward	Minor disability
45–59	Male	Married/Partnered	No formal education	Manual/Farming	Rural	Motorcyle_Occupant	Work	Not available	No	NA	Multiple severe	Not injured	Injured	Not injured	Not injured	Injured	Injured	No	Admitted	NA	NA	NA	8–30 days	Admitted to ward	Major disability
0–14	Male	Single	Primary	Non-employed/Household	Rural	Motorcyle_Occupant	Leisure	Not available	No	1–5 hours	One severe	Not injured	Injured	Not injured	Not injured	Not injured	Not injured	No	Admitted	NA	NA	NA	2–7 days	Admitted to ward	Minor disability
NA	Male	NA	NA	Manual/Farming	Urban	Motorcyle_Occupant	Leisure	NA	NA	<1 hour	Multiple severe	Not injured	Not injured	Injured	Not injured	Not injured	Injured	No	Admitted	NA	NA	NA	0–1 days	Admitted to ICU	Deceased
25–34	Male	Single	Secondary	Manual/Farming	Urban	Motorcyle_Occupant	Leisure	Not available	No	<1 hour	Multiple severe	Injured	Injured	Injured	Not injured	Injured	Injured	No	Admitted	NA	NA	NA	8–30 days	Admitted to ward	Minor disability
35–44	Male	Married/Partnered	Secondary	Manual/Farming	Urban	Motorcyle_Occupant	Leisure	Availabe used	No	NA	None	Not injured	Not injured	Not injured	Not injured	Not injured	Not injured	No	Not admitted	NA	NA	NA	NA	Transferred	NA
15–24	Male	Single	Primary	Manual/Farming	Rural	Motorcyle_Occupant	Leisure	Not available	NA	?24 hours	None	Not injured	Not injured	Not injured	Not injured	Not injured	Not injured	No	Not admitted	NA	NA	NA	NA	Transferred	NA
25–34	Male	Married/Partnered	Secondary	White-collar/Low exposure	Urban	Motorcyle_Occupant	Leisure	Available but not used	No	1–5 hours	One severe	Not injured	Not injured	Injured	Not injured	Not injured	Injured	No	Admitted	NA	NA	NA	2–7 days	Admitted to ward	Little or no disability
15–24	Male	NA	NA	Unemployed/Other	NA	Motorcyle_Occupant	Leisure	NA	NA	NA	None	Not injured	Not injured	Not injured	Not injured	Not injured	Not injured	No	Not admitted	NA	NA	NA	NA	Left against medical advice	NA
35–44	Female	Single	University	White-collar/Low exposure	Urban	Motorcyle_Occupant	Travelling	Not available	No	<1 hour	One severe	Not injured	Not injured	Not injured	Not injured	Not injured	Not injured	No	Admitted	NA	NA	NA	2–7 days	Admitted to ward	Little or no disability
15–24	Male	Single	Secondary	Manual/Farming	Urban	Motorcyle_Occupant	Work	Not available	No	NA	One severe	Not injured	Not injured	Injured	Not injured	Not injured	Not injured	No	Admitted	NA	NA	NA	2–7 days	Admitted to ward	Little or no disability
15–24	Female	Single	University	Non-employed/Household	Urban	Motorcyle_Occupant	Leisure	Not available	No	1–5 hours	None	Not injured	Injured	Not injured	Not injured	Not injured	Injured	No	Admitted	NA	NA	NA	2–7 days	Admitted to ward	Little or no disability
15–24	Male	Single	Primary	Manual/Farming	Rural	Motorcyle_Occupant	Leisure	Not available	No	<1 hour	One severe	Injured	Not injured	Not injured	Not injured	Not injured	Not injured	No	Admitted	NA	NA	NA	8–30 days	Admitted to ward	Little or no disability
25–34	Male	Married/Partnered	Secondary	White-collar/Low exposure	Rural	Motorcyle_Occupant	Leisure	Not available	No	NA	One severe	Injured	Not injured	Not injured	Not injured	Not injured	Not injured	No	Admitted	NA	NA	NA	8–30 days	Admitted to ward	Little or no disability
35–44	Female	Married/Partnered	Primary	Unemployed/Other	Rural	Motorcyle_Occupant	Leisure	Not available	No	NA	One severe	Injured	Not injured	Not injured	Not injured	Not injured	Not injured	No	Admitted	NA	NA	NA	2–7 days	Admitted to ward	Major disability
25–34	Male	Married/Partnered	Secondary	Manual/Farming	Urban	Motorcyle_Occupant	Travelling	Not available	No	<1 hour	None	Not injured	Not injured	Not injured	Not injured	Injured	Not injured	No	Admitted	NA	NA	NA	2–7 days	Admitted to ward	Minor disability
0–14	Female	Single	Primary	Non-employed/Household	Urban	Motorcyle_Occupant	Leisure	Not available	No	NA	One severe	Injured	Not injured	Not injured	Not injured	Not injured	Not injured	No	Admitted	NA	NA	NA	2–7 days	Admitted to ward	Little or no disability
35–44	Male	NA	NA	Unemployed/Other	NA	Motorcyle_Occupant	NA	NA	NA	NA	None	Not injured	Not injured	Not injured	Not injured	Not injured	Not injured	No	Not admitted	NA	NA	NA	NA	Died	NA
45–59	Male	Married/Partnered	Primary	Manual/Farming	Urban	Motorcyle_Occupant	Travelling	Available but not used	Yes	<1 hour	Multiple severe	Not injured	Not injured	Not injured	Not injured	Not injured	Not injured	No	Not admitted	NA	NA	NA	NA	Transferred	NA
45–59	Male	Married/Partnered	University	White-collar/Low exposure	Urban	Motorcyle_Occupant	Work	Not available	Yes	?24 hours	One severe	Not injured	Not injured	Injured	Not injured	Not injured	Not injured	No	Admitted	NA	NA	NA	2–7 days	Emergency ward observation	Major disability
25–34	Male	Married/Partnered	Secondary	Manual/Farming	Rural	Motorcyle_Occupant	Leisure	Not available	No	?24 hours	None	Not injured	Injured	Not injured	Not injured	Not injured	Not injured	No	Admitted	NA	NA	NA	8–30 days	Admitted to ward	Minor disability
35–44	Male	Single	Secondary	Manual/Farming	Rural	Motorcyle_Occupant	Leisure	Not available	Yes	?24 hours	One severe	Not injured	Injured	Injured	Not injured	Not injured	Injured	No	Admitted	NA	NA	NA	2–7 days	Admitted to ward	Minor disability
35–44	Male	Single	Primary	White-collar/Low exposure	Urban	Motorcyle_Occupant	Leisure	Not available	Yes	<1 hour	None	Not injured	Not injured	Injured	Not injured	Not injured	Not injured	No	Admitted	NA	NA	NA	2–7 days	Admitted to ward	Little or no disability
25–34	Female	Married/Partnered	Secondary	Manual/Farming	Urban	Motorcyle_Occupant	Travelling	Not available	No	<1 hour	One severe	Not injured	Not injured	Not injured	Not injured	Not injured	Injured	No	Admitted	NA	NA	NA	0–1 days	Admitted to ward	Major disability
35–44	Male	Married/Partnered	Secondary	White-collar/Low exposure	Urban	Motorcyle_Occupant	Work	Not available	No	?24 hours	One severe	Not injured	Injured	Not injured	Not injured	Injured	Not injured	No	Admitted	NA	NA	NA	8–30 days	Admitted to ward	Little or no disability
25–34	Male	Single	No formal education	Manual/Farming	Urban	Motorcyle_Occupant	Leisure	Not available	Yes	NA	Multiple severe	Not injured	Not injured	Not injured	Not injured	Injured	Injured	No	Admitted	NA	NA	Yes	2–7 days	Admitted to ICU	Major disability
15–24	Male	Single	Primary	Manual/Farming	Urban	Motorcyle_Occupant	Work	Not available	No	6–23 hours	One severe	Not injured	Not injured	Injured	Not injured	Not injured	Not injured	No	Admitted	NA	NA	NA	2–7 days	Admitted to ward	Little or no disability
15–24	Male	Single	Secondary	White-collar/Low exposure	Urban	Motorcyle_Occupant	Work	Available but not used	No	1–5 hours	None	Not injured	Not injured	Injured	Not injured	Not injured	Not injured	No	Admitted	NA	NA	NA	2–7 days	Admitted to ward	Little or no disability
15–24	Male	Single	Secondary	Non-employed/Household	Urban	Motorcyle_Occupant	Leisure	Not available	No	NA	Multiple severe	Injured	Not injured	Not injured	Not injured	Not injured	Not injured	No	Admitted	NA	NA	NA	8–30 days	Admitted to ward	Minor disability
35–44	Male	Married/Partnered	NA	Unemployed/Other	NA	Motorcyle_Occupant	NA	Not available	NA	NA	One severe	Not injured	Not injured	Not injured	Not injured	Not injured	Not injured	No	Not admitted	NA	NA	NA	NA	Left against medical advice	NA
45–59	Male	Previously married	Secondary	Manual/Farming	Rural	Motorcyle_Occupant	Leisure	Not available	No	<1 hour	One severe	Not injured	Not injured	Not injured	Not injured	Not injured	Injured	No	Admitted	NA	NA	NA	2–7 days	Admitted to ward	Minor disability
25–34	Male	Single	University	Manual/Farming	Urban	Motorcyle_Occupant	Work	Not available	No	6–23 hours	None	Not injured	Not injured	Injured	Not injured	Not injured	Not injured	No	Admitted	NA	NA	NA	8–30 days	Admitted to ward	Little or no disability
15–24	Male	NA	Secondary	White-collar/Low exposure	Urban	Motorcyle_Occupant	Work	Not available	No	?24 hours	Multiple severe	Not injured	Injured	Injured	Not injured	Not injured	Injured	No	Admitted	NA	Yes	NA	2–7 days	Admitted to ward	Little or no disability
35–44	Male	Married/Partnered	NA	White-collar/Low exposure	Urban	Motorcyle_Occupant	Work	NA	NA	<1 hour	One severe	Not injured	Injured	Injured	Not injured	Not injured	Not injured	No	Admitted	NA	NA	NA	2–7 days	Admitted to ward	Little or no disability
35–44	Male	Single	Secondary	Manual/Farming	Urban	Motorcyle_Occupant	Work	Not available	NA	?24 hours	One severe	Not injured	Injured	Not injured	Not injured	Not injured	Injured	No	Admitted	NA	NA	NA	2–7 days	Admitted to ward	Minor disability
35–44	Male	Married/Partnered	Secondary	Manual/Farming	Rural	Motorcyle_Occupant	Leisure	Not available	Yes	NA	None	Not injured	Injured	Not injured	Not injured	Not injured	Injured	No	Admitted	NA	NA	NA	2–7 days	Admitted to ward	Major disability
45–59	Male	Married/Partnered	Primary	Manual/Farming	Urban	Motorcyle_Occupant	Work	Availabe used	No	1–5 hours	None	Not injured	Not injured	Not injured	Not injured	Not injured	Injured	No	Admitted	NA	NA	NA	2–7 days	Admitted to ward	Minor disability
15–24	Male	Single	Secondary	Non-employed/Household	Urban	Motorcyle_Occupant	Travelling	Not available	No	NA	One severe	Not injured	Not injured	Injured	Not injured	Injured	Not injured	No	Admitted	NA	NA	NA	8–30 days	Admitted to ward	Little or no disability
45–59	Male	Married/Partnered	Primary	Manual/Farming	Urban	Motorcyle_Occupant	Travelling	Not available	No	?24 hours	One severe	Not injured	Not injured	Injured	Not injured	Not injured	Not injured	No	Admitted	NA	NA	NA	2–7 days	Admitted to ward	Little or no disability
25–34	Male	Married/Partnered	NA	Manual/Farming	Rural	Motorcyle_Occupant	Work	Not available	No	?24 hours	None	Not injured	Injured	Not injured	Injured	Not injured	Injured	No	Admitted	NA	NA	NA	8–30 days	Admitted to ward	Minor disability
15–24	Male	Single	Primary	Manual/Farming	Rural	Motorcyle_Occupant	Work	Not available	No	?24 hours	One severe	Not injured	Injured	Not injured	Not injured	Not injured	Injured	No	Admitted	NA	NA	NA	8–30 days	Admitted to ward	Minor disability
45–59	Male	Married/Partnered	Secondary	Manual/Farming	Urban	Motorcyle_Occupant	Leisure	Availabe used	No	NA	None	Not injured	Not injured	Not injured	Not injured	Not injured	Not injured	No	Not admitted	NA	NA	NA	NA	Left against medical advice	NA
15–24	Male	Married/Partnered	Primary	Manual/Farming	Rural	Motorcyle_Occupant	Leisure	Not available	No	NA	One severe	Injured	Not injured	Not injured	Not injured	Not injured	Not injured	No	Admitted	NA	Yes	NA	8–30 days	Admitted to ICU	Little or no disability
15–24	Male	Single	Secondary	Manual/Farming	Urban	Motorcyle_Occupant	Work	Not available	No	NA	Multiple severe	Not injured	Not injured	Not injured	Not injured	Not injured	Not injured	No	Not admitted	NA	NA	NA	NA	Left against medical advice	NA
15–24	Male	Single	Secondary	Manual/Farming	Urban	Motorcyle_Occupant	Leisure	Not available	No	NA	None	Not injured	Not injured	Not injured	Not injured	Not injured	Not injured	No	Not admitted	NA	NA	NA	NA	Left against medical advice	NA
35–44	Male	Single	Secondary	White-collar/Low exposure	Urban	Motorcyle_Occupant	Leisure	Availabe used	No	NA	One severe	Not injured	Not injured	Not injured	Not injured	Not injured	Injured	No	Admitted	NA	NA	NA	0–1 days	Admitted to ward	Little or no disability
35–44	Male	Married/Partnered	Primary	White-collar/Low exposure	Urban	Motorcyle_Occupant	Leisure	Not available	No	NA	Multiple severe	Not injured	Not injured	Not injured	Not injured	Not injured	Injured	No	Admitted	NA	NA	NA	0–1 days	Admitted to ward	Major disability
35–44	Male	Married/Partnered	University	White-collar/Low exposure	Urban	Motorcyle_Occupant	Travelling	Availabe used	Yes	NA	One severe	Not injured	Not injured	Not injured	Not injured	Not injured	Not injured	No	Not admitted	NA	NA	NA	NA	Left against medical advice	NA
45–59	Male	Married/Partnered	Secondary	White-collar/Low exposure	Urban	Motorcyle_Occupant	Leisure	Not available	No	?24 hours	One severe	Not injured	Not injured	Not injured	Not injured	Not injured	Not injured	No	Not admitted	NA	NA	NA	NA	Transferred	NA
25–34	Male	Single	University	White-collar/Low exposure	Urban	Motorcyle_Occupant	Leisure	Not available	No	NA	One severe	Not injured	Not injured	Not injured	Not injured	Not injured	Not injured	No	Not admitted	NA	NA	NA	NA	Left against medical advice	NA
35–44	Male	Married/Partnered	No formal education	White-collar/Low exposure	Urban	Motorcyle_Occupant	Work	Not available	No	NA	One severe	Not injured	Not injured	Not injured	Not injured	Not injured	Injured	No	Admitted	NA	NA	NA	2–7 days	Admitted to ward	Major disability
25–34	Male	Married/Partnered	Secondary	Manual/Farming	Urban	Motorcyle_Occupant	Leisure	Available but not used	Yes	NA	None	Not injured	Not injured	Not injured	Not injured	Not injured	Not injured	No	Not admitted	NA	NA	NA	NA	Left against medical advice	NA
15–24	Male	Single	Secondary	White-collar/Low exposure	Urban	Motorcyle_Occupant	Work	Not available	No	NA	None	Not injured	Not injured	Injured	Not injured	Not injured	Not injured	No	Admitted	NA	NA	NA	2–7 days	Admitted to ward	Little or no disability
45–59	Male	Married/Partnered	Secondary	Manual/Farming	Rural	Motorcyle_Occupant	Leisure	Not available	No	?24 hours	Multiple severe	Not injured	Injured	Not injured	Injured	Not injured	Injured	No	Admitted	NA	NA	NA	8–30 days	Admitted to ward	Major disability
35–44	Male	Single	Secondary	Manual/Farming	Urban	Motorcyle_Occupant	Leisure	Not available	No	NA	Multiple severe	Not injured	Not injured	Not injured	Injured	Not injured	Injured	No	Admitted	NA	NA	NA	NA	Admitted to ward	Minor disability
25–34	Male	Single	Secondary	Unemployed/Other	Urban	Motorcyle_Occupant	Leisure	Not available	No	1–5 hours	One severe	Not injured	Not injured	Injured	Not injured	Not injured	Injured	No	Admitted	NA	NA	NA	8–30 days	Emergency ward observation	Minor disability
25–34	Male	Single	University	Non-employed/Household	Urban	Motorcyle_Occupant	Leisure	Not available	No	NA	One severe	Not injured	Injured	Not injured	Not injured	Not injured	Not injured	No	Admitted	NA	NA	NA	2–7 days	Emergency ward observation	Little or no disability
25–34	Male	Married/Partnered	Secondary	Manual/Farming	Rural	Motorcyle_Occupant	Work	Not available	No	NA	One severe	Not injured	Injured	Injured	Not injured	Not injured	Not injured	No	Admitted	NA	NA	NA	2–7 days	Admitted to ICU	Major disability
60+	Male	Previously married	Secondary	Manual/Farming	Urban	Motorcyle_Occupant	Work	Not available	No	<1 hour	One severe	Not injured	Not injured	Not injured	Not injured	Not injured	Injured	No	Admitted	NA	NA	NA	8–30 days	Admitted to ward	Minor disability
25–34	Female	Married/Partnered	NA	White-collar/Low exposure	Urban	Motorcyle_Occupant	NA	NA	NA	NA	One severe	Not injured	Not injured	Not injured	Not injured	Not injured	Injured	No	Admitted	NA	NA	NA	0–1 days	Admitted to ward	Minor disability
25–34	Male	Single	Secondary	Manual/Farming	Urban	Motorcyle_Occupant	Leisure	Not available	No	NA	Multiple severe	Not injured	Injured	Injured	Not injured	Not injured	Not injured	No	Admitted	NA	Yes	NA	>30 days	Admitted to ward	Little or no disability
35–44	Male	Married/Partnered	NA	White-collar/Low exposure	Rural	Motorcyle_Occupant	NA	Not available	NA	NA	None	Not injured	Not injured	Not injured	Not injured	Not injured	Not injured	No	Not admitted	NA	NA	NA	NA	Left against medical advice	NA
25–34	Male	Single	Secondary	Manual/Farming	Urban	Motorcyle_Occupant	Leisure	Not available	No	NA	Multiple severe	Not injured	Not injured	Injured	Not injured	Not injured	Injured	No	Admitted	NA	NA	NA	2–7 days	Admitted to ward	Little or no disability
15–24	Male	Single	Primary	Manual/Farming	Urban	Motorcyle_Occupant	Leisure	Not available	No	NA	One severe	Not injured	Not injured	Not injured	Not injured	Not injured	Not injured	No	Not admitted	NA	NA	NA	NA	Left against medical advice	NA
15–24	Male	Single	Secondary	Non-employed/Household	Urban	Motorcyle_Occupant	Leisure	Not available	No	NA	One severe	Injured	Not injured	Not injured	Not injured	Not injured	Not injured	No	Admitted	NA	NA	NA	2–7 days	Admitted to ward	Minor disability
15–24	Male	Single	Secondary	Non-employed/Household	Urban	Motorcyle_Occupant	Leisure	Not available	No	NA	One severe	Injured	Not injured	Not injured	Not injured	Not injured	Not injured	No	Admitted	NA	NA	NA	2–7 days	Admitted to ward	Minor disability
35–44	Female	Single	Secondary	White-collar/Low exposure	Urban	Motorcyle_Occupant	Leisure	Available but not used	No	NA	One severe	Not injured	Not injured	Not injured	Not injured	Not injured	Injured	No	Admitted	NA	NA	NA	2–7 days	Admitted to ward	Little or no disability
15–24	Male	Single	Secondary	Unemployed/Other	Urban	Motorcyle_Occupant	Work	Available but not used	No	NA	One severe	Not injured	Not injured	Not injured	Not injured	Not injured	Injured	No	Admitted	NA	NA	NA	2–7 days	Admitted to ward	Minor disability
0–14	Male	Single	Primary	Non-employed/Household	Urban	Motorcyle_Occupant	Leisure	Not available	No	NA	Multiple severe	Injured	Not injured	Not injured	Not injured	Not injured	Not injured	No	Admitted	NA	NA	NA	8–30 days	Admitted to ward	Minor disability
35–44	Male	Married/Partnered	Secondary	White-collar/Low exposure	Urban	Motorcyle_Occupant	Work	Available but not used	No	NA	One severe	Not injured	Injured	Not injured	Not injured	Not injured	Injured	No	Admitted	NA	NA	NA	2–7 days	Admitted to ward	Little or no disability
15–24	Male	Single	NA	Manual/Farming	Rural	Motorcyle_Occupant	NA	Available but not used	NA	NA	One severe	Not injured	Not injured	Not injured	Not injured	Not injured	Not injured	No	Not admitted	NA	NA	NA	NA	Left against medical advice	NA
35–44	Male	Married/Partnered	University	Unemployed/Other	Rural	Motorcyle_Occupant	NA	Not available	NA	NA	One severe	Injured	Not injured	Not injured	Not injured	Not injured	Not injured	No	Admitted	NA	NA	NA	8–30 days	Admitted to ICU	Minor disability
15–24	Male	Single	University	Manual/Farming	Urban	Motorcyle_Occupant	Leisure	Not available	No	NA	None	Not injured	Not injured	Not injured	Not injured	Not injured	Injured	No	Admitted	NA	NA	NA	2–7 days	Admitted to ICU	Major disability
35–44	Female	Married/Partnered	No formal education	Manual/Farming	Rural	Motorcyle_Occupant	Travelling	Not available	No	NA	None	Not injured	Not injured	Not injured	Not injured	Not injured	Injured	No	Admitted	NA	NA	NA	2–7 days	Admitted to ward	Little or no disability
25–34	Male	Single	NA	Manual/Farming	NA	Motorcyle_Occupant	Leisure	Available but not used	No	NA	Multiple severe	Not injured	Not injured	Not injured	Not injured	Not injured	Not injured	No	Not admitted	NA	NA	NA	NA	Left against medical advice	NA
45–59	Male	Married/Partnered	University	White-collar/Low exposure	Urban	Motorcyle_Occupant	Travelling	Not available	No	NA	One severe	Not injured	Not injured	Not injured	Not injured	Not injured	Injured	No	Admitted	NA	NA	NA	8–30 days	Admitted to ward	Minor disability
15–24	Male	Single	Primary	Non-employed/Household	Rural	Motorcyle_Occupant	Work	Not available	No	NA	One severe	Injured	Not injured	Not injured	Not injured	Not injured	Not injured	No	Admitted	NA	NA	Yes	8–30 days	Directly to OR	Minor disability
35–44	Male	Married/Partnered	NA	White-collar/Low exposure	Urban	Motorcyle_Occupant	Work	Available but not used	NA	NA	One severe	Not injured	Injured	Injured	Not injured	Not injured	Not injured	No	Admitted	NA	NA	NA	2–7 days	Admitted to ward	Little or no disability
15–24	Male	Single	Secondary	Manual/Farming	Urban	Motorcyle_Occupant	Travelling	Not available	Yes	NA	One severe	Injured	Not injured	Not injured	Not injured	Not injured	Not injured	No	Admitted	NA	NA	NA	2–7 days	Admitted to ward	Major disability
15–24	Male	Single	Secondary	Unemployed/Other	Urban	Motorcyle_Occupant	Travelling	Not available	Yes	NA	One severe	Injured	Not injured	Not injured	Not injured	Not injured	Not injured	No	Admitted	NA	NA	NA	2–7 days	Admitted to ward	Major disability
25–34	Male	Married/Partnered	Secondary	White-collar/Low exposure	Urban	Motorcyle_Occupant	Travelling	NA	Yes	NA	One severe	Not injured	Not injured	Not injured	Not injured	Not injured	Not injured	No	Not admitted	NA	NA	NA	NA	Left against medical advice	NA
25–34	Male	Married/Partnered	Secondary	Manual/Farming	Rural	Motorcyle_Occupant	Leisure	Not available	No	NA	One severe	Injured	Not injured	Not injured	Not injured	Not injured	Not injured	No	Admitted	NA	NA	NA	2–7 days	Admitted to ward	Little or no disability
35–44	Male	Married/Partnered	Secondary	White-collar/Low exposure	Urban	Motorcyle_Occupant	Travelling	Not available	No	NA	None	Not injured	Injured	Not injured	Not injured	Not injured	Injured	No	Admitted	NA	NA	NA	2–7 days	Emergency ward observation	Minor disability
35–44	Female	Married/Partnered	Secondary	White-collar/Low exposure	Urban	Motorcyle_Occupant	Travelling	Available but not used	No	NA	None	Not injured	Injured	Injured	Not injured	Injured	Not injured	No	Admitted	NA	NA	NA	2–7 days	Admitted to ward	Minor disability
60+	Male	Married/Partnered	No formal education	Manual/Farming	Rural	Motorcyle_Occupant	Leisure	Not available	No	?24 hours	Multiple severe	Injured	Not injured	Not injured	Not injured	Not injured	Not injured	No	Admitted	NA	NA	NA	2–7 days	Admitted to ward	Minor disability
15–24	Male	NA	NA	Manual/Farming	Rural	Motorcyle_Occupant	Leisure	Not available	No	NA	One severe	Not injured	Not injured	Not injured	Not injured	Not injured	Not injured	No	Not admitted	NA	NA	NA	NA	Left against medical advice	NA
35–44	Male	Single	Secondary	White-collar/Low exposure	Urban	Motorcyle_Occupant	Work	Available but not used	NA	NA	One severe	Not injured	Not injured	Injured	Not injured	Not injured	Not injured	No	Admitted	NA	NA	NA	2–7 days	Admitted to ward	Little or no disability
15–24	Female	Single	NA	Non-employed/Household	Rural	Motorcyle_Occupant	Leisure	Not available	No	<1 hour	One severe	Injured	Not injured	Not injured	Not injured	Not injured	Not injured	No	Admitted	NA	NA	NA	0–1 days	Admitted to ward	Minor disability
35–44	Male	Married/Partnered	Secondary	Manual/Farming	Urban	Motorcyle_Occupant	Leisure	Not available	No	6–23 hours	One severe	Not injured	Not injured	Not injured	Not injured	Not injured	Injured	No	Admitted	NA	NA	NA	8–30 days	Admitted to ward	Minor disability
25–34	Male	Married/Partnered	University	Non-employed/Household	Urban	Motorcyle_Occupant	NA	Not available	No	<1 hour	Multiple severe	Not injured	Not injured	Not injured	Not injured	Not injured	Not injured	No	Not admitted	NA	NA	NA	NA	Left against medical advice	NA
25–34	Male	Married/Partnered	University	Non-employed/Household	Rural	Motorcyle_Occupant	NA	Not available	No	?24 hours	One severe	Injured	Not injured	Not injured	Not injured	Not injured	Not injured	No	Admitted	Yes	NA	NA	8–30 days	Admitted to ward	Little or no disability
15–24	Male	Single	No formal education	Manual/Farming	Rural	Motorcyle_Occupant	Leisure	Not available	NA	NA	One severe	Injured	Not injured	Not injured	Not injured	Not injured	Not injured	No	Admitted	NA	NA	NA	2–7 days	Admitted to ward	Little or no disability
35–44	Male	Married/Partnered	No formal education	White-collar/Low exposure	Urban	Motorcyle_Occupant	Leisure	Not available	No	<1 hour	Multiple severe	Injured	Not injured	Not injured	Not injured	Not injured	Not injured	No	Admitted	NA	NA	NA	2–7 days	Admitted to ward	Minor disability
15–24	Male	Single	Secondary	Non-employed/Household	Urban	Motorcyle_Occupant	NA	Not available	NA	<1 hour	One severe	Injured	Not injured	Not injured	Not injured	Not injured	Not injured	No	Admitted	NA	NA	NA	2–7 days	Admitted to ward	Major disability
15–24	Male	NA	Secondary	Manual/Farming	Urban	Motorcyle_Occupant	Leisure	Not available	No	<1 hour	Multiple severe	Injured	Not injured	Not injured	Not injured	Not injured	Not injured	No	Admitted	NA	NA	NA	0–1 days	Admitted to ward	Little or no disability
15–24	Male	Single	University	Manual/Farming	Rural	Motorcyle_Occupant	Work	Not available	Yes	1–5 hours	Multiple severe	Injured	Not injured	Not injured	Not injured	Not injured	Not injured	No	Admitted	NA	NA	NA	0–1 days	Admitted to ward	Major disability
25–34	Female	Married/Partnered	Primary	Manual/Farming	Urban	Motorcyle_Occupant	Leisure	Not available	No	NA	One severe	Not injured	Injured	Not injured	Not injured	Not injured	Injured	No	Admitted	NA	NA	NA	8–30 days	Admitted to ward	Major disability
45–59	Male	Married/Partnered	University	Manual/Farming	Urban	Motorcyle_Occupant	Work	Not available	Yes	<1 hour	None	Not injured	Injured	Not injured	Not injured	Not injured	Injured	No	Admitted	NA	NA	NA	2–7 days	Admitted to ward	Little or no disability
25–34	Male	Married/Partnered	No formal education	Manual/Farming	Rural	Motorcyle_Occupant	Leisure	Not available	No	NA	One severe	Injured	Not injured	Not injured	Not injured	Not injured	Not injured	No	Admitted	NA	NA	NA	8–30 days	Admitted to ward	Minor disability
0–14	Male	Single	Secondary	Non-employed/Household	Urban	Motorcyle_Occupant	Leisure	Not available	No	NA	Multiple severe	Injured	Not injured	Not injured	Not injured	Not injured	Not injured	No	Admitted	NA	NA	NA	8–30 days	Admitted to ICU	Minor disability
45–59	Male	Married/Partnered	Secondary	Manual/Farming	Urban	Motorcyle_Occupant	Leisure	Not available	No	NA	One severe	Not injured	Not injured	Not injured	Not injured	Not injured	Not injured	No	Not admitted	NA	NA	NA	NA	Left against medical advice	NA
15–24	Male	Single	No formal education	Unemployed/Other	Urban	Motorcyle_Occupant	Leisure	Not available	No	NA	Multiple severe	Not injured	Not injured	Injured	Not injured	Not injured	Not injured	No	Admitted	NA	NA	NA	8–30 days	Admitted to ICU	Minor disability
15–24	NA	Married/Partnered	Secondary	Unemployed/Other	Rural	Motorcyle_Occupant	Leisure	NA	No	NA	One severe	Not injured	Injured	Not injured	Not injured	Not injured	Not injured	No	Admitted	NA	NA	NA	2–7 days	Admitted to ward	Minor disability
25–34	Male	Married/Partnered	University	White-collar/Low exposure	Urban	Motorcyle_Occupant	Leisure	Not available	No	NA	Multiple severe	Not injured	Injured	Injured	Not injured	Not injured	Injured	No	Admitted	NA	NA	NA	8–30 days	Admitted to ward	Minor disability
35–44	Male	Single	NA	Unemployed/Other	Urban	Motorcyle_Occupant	NA	NA	NA	<1 hour	None	Not injured	Not injured	Injured	Not injured	Not injured	Not injured	No	Admitted	NA	NA	NA	2–7 days	Admitted to ward	Minor disability
35–44	Male	Single	Secondary	White-collar/Low exposure	Rural	Motorcyle_Occupant	Leisure	Not available	Yes	1–5 hours	One severe	Injured	Injured	Injured	Not injured	Injured	Injured	No	Admitted	NA	NA	NA	2–7 days	Admitted to ward	Major disability
0–14	Female	Single	NA	Non-employed/Household	Urban	Motorcyle_Occupant	NA	NA	NA	NA	One severe	Not injured	Injured	Not injured	Not injured	Not injured	Not injured	No	Admitted	NA	NA	NA	8–30 days	Admitted to ward	Minor disability
25–34	Male	Single	Secondary	Manual/Farming	Rural	Motorcyle_Occupant	Work	Not available	No	NA	Multiple severe	Not injured	Not injured	Injured	Not injured	Not injured	Not injured	No	Admitted	Yes	NA	NA	8–30 days	Admitted to ward	Little or no disability
15–24	Male	Single	No formal education	Manual/Farming	Rural	Motorcyle_Occupant	Leisure	Not available	No	1–5 hours	None	Not injured	Not injured	Injured	Not injured	Not injured	Injured	No	Admitted	NA	NA	NA	2–7 days	Admitted to ward	Major disability
15–24	Male	Single	Primary	Non-employed/Household	Rural	Motorcyle_Occupant	Leisure	Not available	No	NA	Multiple severe	Not injured	Injured	Injured	Not injured	Not injured	Injured	No	Admitted	NA	Yes	NA	8–30 days	Admitted to ICU	Major disability
35–44	Male	Married/Partnered	Secondary	Manual/Farming	Rural	Motorcyle_Occupant	Leisure	Not available	No	1–5 hours	None	Not injured	Injured	Not injured	Not injured	Injured	Injured	No	Admitted	NA	NA	NA	2–7 days	Admitted to ward	Minor disability
25–34	Male	Married/Partnered	Secondary	Manual/Farming	Rural	Motorcyle_Occupant	Work	Not available	Yes	1–5 hours	One severe	Not injured	Not injured	Not injured	Not injured	Not injured	Injured	No	Admitted	NA	NA	NA	8–30 days	Emergency ward observation	Minor disability
35–44	Male	Married/Partnered	University	White-collar/Low exposure	Urban	Motorcyle_Occupant	Leisure	Not available	No	1–5 hours	Multiple severe	Injured	Not injured	Not injured	Not injured	Not injured	Not injured	No	Admitted	NA	NA	NA	2–7 days	Emergency ward observation	Little or no disability
15–24	Male	Single	Secondary	Non-employed/Household	Urban	Motorcyle_Occupant	Leisure	Not available	No	NA	Multiple severe	Not injured	Not injured	Not injured	Not injured	Not injured	Not injured	No	Not admitted	NA	NA	NA	NA	Left against medical advice	NA
25–34	Male	Married/Partnered	Primary	Manual/Farming	Rural	Motorcyle_Occupant	NA	Available but not used	NA	?24 hours	Multiple severe	Not injured	Not injured	Not injured	Not injured	Not injured	Not injured	No	Not admitted	NA	NA	NA	NA	Died	NA
15–24	Female	Married/Partnered	Secondary	Non-employed/Household	Urban	Motorcyle_Occupant	Leisure	Not available	No	1–5 hours	One severe	Not injured	Not injured	Not injured	Not injured	Not injured	Injured	No	Admitted	NA	NA	NA	2–7 days	Admitted to ward	Minor disability
25–34	Male	Married/Partnered	Secondary	Manual/Farming	Rural	Motorcyle_Occupant	Leisure	Not available	No	?24 hours	Multiple severe	Injured	Not injured	Not injured	Not injured	Not injured	Not injured	No	Admitted	NA	NA	NA	8–30 days	Admitted to ICU	Minor disability
45–59	Male	Married/Partnered	Secondary	Manual/Farming	Urban	Motorcyle_Occupant	Work	Available but not used	NA	NA	One severe	Not injured	Not injured	Not injured	Not injured	Not injured	Injured	No	Admitted	NA	NA	NA	8–30 days	Admitted to ward	Little or no disability
25–34	Male	Single	Secondary	White-collar/Low exposure	Urban	Motorcyle_Occupant	Work	Available but not used	No	NA	One severe	Not injured	Injured	Injured	Not injured	Not injured	Not injured	No	Admitted	NA	NA	NA	8–30 days	Admitted to ward	Minor disability
25–34	Male	Married/Partnered	Secondary	White-collar/Low exposure	Urban	Motorcyle_Occupant	NA	NA	No	<1 hour	None	Not injured	Injured	Not injured	Not injured	Not injured	Not injured	No	Admitted	NA	NA	NA	2–7 days	Emergency ward observation	Little or no disability
15–24	Male	Single	Secondary	Non-employed/Household	Urban	Motorcyle_Occupant	Domestic activity	Not available	No	1–5 hours	One severe	Not injured	Injured	Injured	Not injured	Not injured	Injured	No	Admitted	NA	NA	NA	2–7 days	Admitted to ward	Major disability
35–44	Male	Married/Partnered	Secondary	Manual/Farming	Rural	Motorcyle_Occupant	Leisure	Not available	No	<1 hour	Multiple severe	Injured	Injured	Injured	Not injured	Injured	Injured	No	Admitted	NA	NA	NA	2–7 days	Admitted to ward	Major disability
15–24	Male	Single	Secondary	Unemployed/Other	Urban	Motorcyle_Occupant	Work	Available but not used	No	<1 hour	One severe	Not injured	Not injured	Injured	Not injured	Not injured	Not injured	No	Admitted	NA	NA	NA	8–30 days	Admitted to ward	Minor disability
25–34	Male	Single	Secondary	Manual/Farming	Urban	Motorcyle_Occupant	Leisure	Available but not used	No	<1 hour	None	Not injured	Not injured	Injured	Not injured	Not injured	Injured	No	Admitted	NA	NA	NA	8–30 days	Admitted to ward	Minor disability
35–44	Female	Married/Partnered	Primary	Manual/Farming	Rural	Motorcyle_Occupant	Leisure	Available but not used	No	NA	One severe	Not injured	Not injured	Not injured	Not injured	Not injured	Injured	Yes	Admitted	NA	NA	NA	>30 days	Admitted to ward	Minor disability
15–24	Male	Single	Primary	Manual/Farming	Urban	Motorcyle_Occupant	Leisure	Not available	No	<1 hour	NA	Not injured	Not injured	Not injured	Not injured	Not injured	Not injured	No	Not admitted	NA	NA	NA	NA	Left against medical advice	NA
35–44	Male	Single	Secondary	Unemployed/Other	Rural	Motorcyle_Occupant	Leisure	Available but not used	No	NA	None	Not injured	Injured	Injured	Not injured	Not injured	Not injured	No	Admitted	NA	No	NA	2–7 days	Admitted to ward	Major disability
15–24	Male	Single	Secondary	Manual/Farming	Rural	Motorcyle_Occupant	Work	Not available	No	NA	None	Not injured	Injured	Injured	Not injured	Not injured	Not injured	No	Admitted	NA	NA	NA	2–7 days	Admitted to ward	Minor disability
15–24	Male	Single	Secondary	Non-employed/Household	Urban	Motorcyle_Occupant	Leisure	Not available	No	?24 hours	One severe	Not injured	Not injured	Not injured	Not injured	Not injured	Injured	No	Admitted	NA	NA	NA	8–30 days	Admitted to ward	Minor disability
15–24	Female	Married/Partnered	Primary	White-collar/Low exposure	Urban	Motorcyle_Occupant	Leisure	Not available	No	NA	Multiple severe	Not injured	Not injured	Not injured	Not injured	Not injured	Injured	No	Admitted	NA	NA	NA	8–30 days	Admitted to ward	Minor disability
25–34	Male	Married/Partnered	Secondary	Manual/Farming	Urban	Motorcyle_Occupant	Work	Available but not used	No	<1 hour	None	Not injured	Injured	Not injured	Not injured	Not injured	Injured	No	Admitted	NA	NA	NA	2–7 days	Admitted to ward	Minor disability
60+	Male	Married/Partnered	Primary	White-collar/Low exposure	Rural	Motorcyle_Occupant	Leisure	Not available	No	NA	One severe	Injured	Injured	Injured	Not injured	Injured	Injured	No	Admitted	NA	NA	NA	2–7 days	Admitted to ward	Minor disability
25–34	Male	Single	Primary	Unemployed/Other	Urban	Motorcyle_Occupant	Leisure	Not available	Yes	NA	Multiple severe	Not injured	Injured	Not injured	Not injured	Not injured	Injured	No	Admitted	NA	NA	NA	8–30 days	Admitted to ward	Major disability
35–44	Male	Married/Partnered	Primary	Manual/Farming	Urban	Motorcyle_Occupant	Work	Not available	No	NA	None	Not injured	Not injured	Injured	Not injured	Not injured	Injured	No	Admitted	NA	NA	NA	2–7 days	Admitted to ward	Little or no disability
25–34	Male	Married/Partnered	University	White-collar/Low exposure	Urban	Motorcyle_Occupant	Leisure	Not available	No	NA	One severe	Not injured	Not injured	Not injured	Not injured	Not injured	Injured	No	Admitted	NA	NA	NA	2–7 days	Admitted to ward	Major disability
15–24	Male	Single	Secondary	Non-employed/Household	Urban	Motorcyle_Occupant	Leisure	Available but not used	NA	?24 hours	One severe	Not injured	Injured	Injured	Not injured	Not injured	Injured	No	Admitted	NA	NA	NA	8–30 days	Admitted to ICU	Minor disability
25–34	Male	Single	Primary	Manual/Farming	Urban	Motorcyle_Occupant	Leisure	Not available	No	<1 hour	Multiple severe	Not injured	Not injured	Not injured	Not injured	Not injured	Not injured	No	Not admitted	NA	NA	NA	NA	Left against medical advice	NA
15–24	Male	Single	University	Non-employed/Household	Urban	Motorcyle_Occupant	Leisure	Not available	No	NA	Multiple severe	Not injured	Not injured	Not injured	Not injured	Not injured	Injured	No	Admitted	NA	NA	NA	8–30 days	Admitted to ward	Minor disability
15–24	Male	Single	Secondary	White-collar/Low exposure	Urban	Motorcyle_Occupant	Work	Available but not used	No	1–5 hours	None	Not injured	Injured	Injured	Not injured	Not injured	Injured	No	Admitted	NA	NA	NA	2–7 days	Admitted to ward	Little or no disability
35–44	Male	Married/Partnered	No formal education	White-collar/Low exposure	Urban	Motorcyle_Occupant	Work	Available but not used	No	1–5 hours	One severe	Not injured	Not injured	Not injured	Not injured	Not injured	Injured	No	Admitted	NA	NA	NA	2–7 days	Admitted to ward	Minor disability
35–44	Male	Married/Partnered	Primary	White-collar/Low exposure	Urban	Motorcyle_Occupant	Leisure	Available but not used	No	NA	None	Not injured	Not injured	Injured	Not injured	Not injured	Injured	No	Admitted	NA	NA	NA	2–7 days	Admitted to ward	Little or no disability
35–44	Male	Single	Secondary	White-collar/Low exposure	Urban	Motorcyle_Occupant	Leisure	Available but not used	No	1–5 hours	One severe	Not injured	Not injured	Not injured	Not injured	Not injured	Injured	No	Admitted	NA	NA	NA	2–7 days	Admitted to ward	Little or no disability
25–34	Male	Single	Secondary	White-collar/Low exposure	Urban	Motorcyle_Occupant	Work	Available but not used	No	6–23 hours	One severe	Not injured	Not injured	Injured	Not injured	Not injured	Not injured	No	Admitted	NA	Yes	NA	8–30 days	Admitted to ward	Little or no disability
25–34	Female	Previously married	Primary	Unemployed/Other	Rural	Motorcyle_Occupant	Leisure	Not available	No	NA	One severe	Not injured	Not injured	Not injured	Not injured	Not injured	Injured	No	Admitted	NA	NA	NA	>30 days	Admitted to ward	Major disability
15–24	NA	Single	No formal education	Manual/Farming	Urban	Motorcyle_Occupant	Work	Not available	Yes	NA	Multiple severe	Not injured	Injured	Not injured	Not injured	Not injured	Not injured	No	Admitted	Yes	NA	NA	8–30 days	Admitted to ICU	Minor disability
35–44	Male	Married/Partnered	Secondary	White-collar/Low exposure	Rural	Motorcyle_Occupant	Work	Available but not used	No	NA	None	Not injured	Injured	Injured	Not injured	Not injured	Not injured	No	Admitted	NA	NA	NA	8–30 days	Admitted to ICU	Minor disability
25–34	Male	Single	Secondary	Manual/Farming	Rural	Motorcyle_Occupant	Domestic activity	Not available	No	NA	One severe	Not injured	Not injured	Not injured	Not injured	Not injured	Injured	No	Admitted	NA	NA	NA	2–7 days	Admitted to ward	Major disability
25–34	Male	Married/Partnered	Secondary	Manual/Farming	Urban	Motorcyle_Occupant	Leisure	Not available	No	NA	One severe	Not injured	Not injured	Not injured	Not injured	Not injured	Injured	No	Admitted	NA	NA	NA	2–7 days	Directly to OR	Minor disability
25–34	Male	Married/Partnered	Secondary	Manual/Farming	Rural	Motorcyle_Occupant	Travelling	Not available	No	NA	Multiple severe	Not injured	Not injured	Injured	Not injured	Not injured	Not injured	No	Admitted	NA	No	NA	0–1 days	Admitted to ICU	Deceased
45–59	Male	Married/Partnered	Primary	Manual/Farming	Rural	Motorcyle_Occupant	Domestic activity	Available but not used	No	NA	One severe	Not injured	Not injured	Not injured	Not injured	Not injured	Not injured	No	Not admitted	NA	NA	NA	NA	Died	NA
15–24	Male	Single	Secondary	Non-employed/Household	Urban	Motorcyle_Occupant	Travelling	Not available	No	1–5 hours	One severe	Not injured	Not injured	Not injured	Not injured	Not injured	Injured	No	Admitted	NA	NA	NA	8–30 days	Admitted to ward	Minor disability
60+	Male	Married/Partnered	Secondary	Non-employed/Household	Urban	Motorcyle_Occupant	Travelling	Available but not used	No	1–5 hours	One severe	Not injured	Not injured	Not injured	Not injured	Not injured	Injured	No	Admitted	NA	NA	NA	8–30 days	Emergency ward observation	Minor disability
15–24	Male	Married/Partnered	Secondary	Manual/Farming	Urban	Motorcyle_Occupant	Work	Not available	No	NA	None	Not injured	Injured	Injured	Not injured	Not injured	Not injured	No	Admitted	NA	NA	NA	2–7 days	Admitted to ward	Major disability
15–24	Male	Single	No formal education	Manual/Farming	Rural	Motorcyle_Occupant	Leisure	Not available	No	1–5 hours	One severe	Injured	Not injured	Not injured	Not injured	Not injured	Not injured	No	Admitted	NA	NA	NA	2–7 days	Admitted to ward	Minor disability
15–24	Male	Single	Secondary	Non-employed/Household	Rural	Motorcyle_Occupant	Leisure	Not available	Yes	NA	One severe	Not injured	Not injured	Injured	Not injured	Not injured	Not injured	No	Admitted	NA	Yes	NA	2–7 days	Admitted to ICU	Deceased
35–44	Male	Married/Partnered	Secondary	Manual/Farming	Urban	Motorcyle_Occupant	Work	Not available	No	NA	One severe	Not injured	Not injured	Not injured	Not injured	Not injured	Injured	No	Admitted	NA	NA	NA	8–30 days	Admitted to ward	Minor disability
60+	Male	Married/Partnered	Secondary	White-collar/Low exposure	Urban	Motorcyle_Occupant	Leisure	Not available	No	1–5 hours	Multiple severe	Not injured	Not injured	Not injured	Not injured	Not injured	Not injured	No	Not admitted	NA	NA	NA	NA	Left against medical advice	NA
15–24	Male	Married/Partnered	Primary	Manual/Farming	Rural	Motorcyle_Occupant	Leisure	Not available	Yes	NA	One severe	Not injured	Injured	Injured	Not injured	Injured	Injured	No	Admitted	NA	Yes	NA	8–30 days	Admitted to ward	Minor disability
0–14	Female	Single	Primary	Non-employed/Household	Rural	Motorcyle_Occupant	Leisure	Not available	No	<1 hour	One severe	Injured	Injured	Injured	Not injured	Injured	Injured	No	Admitted	NA	NA	NA	8–30 days	Admitted to ward	Major disability
0–14	Male	Single	Secondary	Non-employed/Household	Rural	Motorcyle_Occupant	Leisure	Not available	No	<1 hour	One severe	Injured	Injured	Injured	Not injured	Injured	Injured	No	Admitted	NA	NA	NA	8–30 days	Admitted to ward	Major disability
45–59	Female	Single	Secondary	White-collar/Low exposure	Urban	Motorcyle_Occupant	Leisure	Available but not used	No	NA	One severe	Not injured	Not injured	Not injured	Injured	Not injured	Injured	No	Admitted	NA	NA	NA	2–7 days	Admitted to ward	Little or no disability
35–44	Male	Married/Partnered	No formal education	Manual/Farming	Urban	Motorcyle_Occupant	Work	Available but not used	No	NA	None	Not injured	Not injured	Injured	Not injured	Not injured	Not injured	No	Admitted	NA	No	NA	2–7 days	Admitted to ward	Minor disability
45–59	Male	Married/Partnered	University	White-collar/Low exposure	Urban	Motorcyle_Occupant	Travelling	Available but not used	No	NA	None	Not injured	Not injured	Injured	Not injured	Not injured	Not injured	No	Admitted	NA	Yes	NA	8–30 days	Admitted to ward	Little or no disability
35–44	Male	Married/Partnered	Primary	White-collar/Low exposure	Urban	Motorcyle_Occupant	Work	Available but not used	No	NA	One severe	Not injured	Not injured	Injured	Not injured	Not injured	Injured	No	Admitted	NA	NA	NA	2–7 days	Admitted to ward	Little or no disability
45–59	Male	Married/Partnered	Secondary	Manual/Farming	Urban	Motorcyle_Occupant	Leisure	Not available	Yes	<1 hour	One severe	Not injured	Injured	Not injured	Not injured	Not injured	Not injured	No	Admitted	NA	NA	NA	2–7 days	Admitted to ICU	Little or no disability
60+	Male	Single	No formal education	Manual/Farming	Rural	Motorcyle_Occupant	Work	Not available	NA	NA	Multiple severe	Not injured	Not injured	Not injured	Not injured	Not injured	Not injured	No	Admitted	NA	NA	NA	2–7 days	Admitted to ICU	Deceased
45–59	Male	Married/Partnered	Secondary	White-collar/Low exposure	Rural	Motorcyle_Occupant	Leisure	Not available	No	NA	Multiple severe	Injured	Not injured	Not injured	Not injured	Not injured	Not injured	No	Admitted	NA	NA	NA	2–7 days	Admitted to ward	Minor disability
25–34	Male	Single	Secondary	Manual/Farming	Urban	Motorcyle_Occupant	Travelling	Not available	No	NA	Multiple severe	Not injured	Injured	Not injured	Not injured	Not injured	Not injured	No	Admitted	NA	NA	NA	2–7 days	Admitted to ward	Minor disability
35–44	Male	Married/Partnered	Secondary	Manual/Farming	Rural	Motorcyle_Occupant	Travelling	Not available	No	NA	Multiple severe	Injured	Not injured	Not injured	Not injured	Not injured	Not injured	No	Admitted	NA	NA	NA	8–30 days	Admitted to ICU	Minor disability
25–34	Male	Married/Partnered	No formal education	White-collar/Low exposure	Urban	Motorcyle_Occupant	Leisure	Not available	No	NA	Multiple severe	Injured	Not injured	Not injured	Not injured	Not injured	Not injured	No	Admitted	NA	NA	NA	2–7 days	Admitted to ward	Little or no disability
15–24	Male	Single	University	Manual/Farming	Rural	Motorcyle_Occupant	Leisure	Not available	No	NA	Multiple severe	Injured	Not injured	Not injured	Not injured	Not injured	Not injured	No	Admitted	NA	NA	NA	8–30 days	Admitted to ICU	Minor disability
25–34	Male	Married/Partnered	University	Manual/Farming	Urban	Motorcyle_Occupant	Leisure	Not available	Yes	NA	None	Injured	Injured	Injured	Not injured	Injured	Injured	No	Admitted	NA	NA	NA	8–30 days	Admitted to ward	Little or no disability
15–24	Female	Single	University	Non-employed/Household	Urban	Motorcyle_Occupant	Education	Not available	No	NA	One severe	Not injured	Not injured	Not injured	Not injured	Not injured	Injured	No	Admitted	NA	NA	NA	8–30 days	Admitted to ward	Minor disability
25–34	Male	Married/Partnered	Secondary	Manual/Farming	Urban	Motorcyle_Occupant	Leisure	Not available	No	<1 hour	One severe	Not injured	Injured	Not injured	Not injured	Not injured	Injured	No	Admitted	NA	NA	NA	2–7 days	Admitted to ward	Major disability
45–59	Male	Single	Primary	White-collar/Low exposure	Rural	Motorcyle_Occupant	Domestic activity	Not available	Yes	NA	None	Not injured	Not injured	Injured	Injured	Not injured	Injured	No	Admitted	NA	NA	NA	8–30 days	Admitted to ward	Little or no disability
25–34	Male	Single	University	Non-employed/Household	Urban	Motorcyle_Occupant	Leisure	Not available	No	NA	One severe	Injured	Not injured	Not injured	Not injured	Not injured	Not injured	No	Admitted	NA	NA	NA	2–7 days	Admitted to ward	Minor disability
45–59	Male	Married/Partnered	Secondary	Manual/Farming	Rural	Motorcyle_Occupant	Leisure	Not available	NA	NA	One severe	Not injured	Injured	Injured	Not injured	Not injured	Injured	No	Admitted	NA	NA	NA	2–7 days	Admitted to ward	Major disability
35–44	Male	Single	Secondary	Manual/Farming	Urban	Motorcyle_Occupant	Travelling	Available but not used	No	NA	None	Not injured	Not injured	Not injured	Injured	Not injured	Injured	No	Admitted	NA	NA	NA	8–30 days	Admitted to ward	Little or no disability
45–59	Male	Previously married	Secondary	Manual/Farming	Rural	Motorcyle_Occupant	Travelling	Not available	No	NA	One severe	Not injured	Not injured	Not injured	Not injured	Not injured	Injured	No	Admitted	NA	NA	NA	>30 days	Admitted to ward	Minor disability
35–44	Male	Married/Partnered	Secondary	White-collar/Low exposure	Urban	Motorcyle_Occupant	Work	Available but not used	No	<1 hour	One severe	Not injured	Not injured	Injured	Not injured	Not injured	Injured	No	Admitted	NA	NA	NA	>30 days	Admitted to ward	Little or no disability
25–34	Female	Single	Secondary	White-collar/Low exposure	Urban	Motorcyle_Occupant	Leisure	Available but not used	No	1–5 hours	One severe	Not injured	Not injured	Not injured	Not injured	Not injured	Injured	No	Admitted	NA	NA	NA	2–7 days	Admitted to ward	Little or no disability
35–44	Female	Married/Partnered	Secondary	White-collar/Low exposure	Urban	Motorcyle_Occupant	Leisure	Not available	Yes	NA	Multiple severe	Not injured	Not injured	Not injured	Not injured	Not injured	Injured	No	Admitted	NA	NA	NA	>30 days	Admitted to ward	Little or no disability
35–44	Male	Married/Partnered	NA	Manual/Farming	Urban	Motorcyle_Occupant	Leisure	Availabe used	Yes	NA	One severe	Not injured	Not injured	Not injured	Not injured	Not injured	Injured	No	Admitted	NA	NA	NA	2–7 days	Admitted to ward	NA
15–24	Male	Single	Secondary	Non-employed/Household	Rural	Motorcyle_Occupant	Domestic activity	NA	No	?24 hours	One severe	Not injured	Not injured	Not injured	Not injured	Not injured	Injured	No	Admitted	NA	NA	NA	2–7 days	Admitted to ward	Major disability
25–34	Male	Married/Partnered	Primary	Unemployed/Other	Urban	Motorcyle_Occupant	Leisure	Not available	Yes	<1 hour	One severe	Not injured	Not injured	Not injured	Not injured	Not injured	Injured	No	Admitted	NA	NA	NA	8–30 days	Admitted to ward	Minor disability
45–59	Female	Married/Partnered	No formal education	Unemployed/Other	Rural	Motorcyle_Occupant	Travelling	Not available	No	6–23 hours	One severe	Not injured	Not injured	Not injured	Not injured	Not injured	Injured	No	Admitted	NA	NA	NA	8–30 days	Admitted to ward	Minor disability
60+	Female	Married/Partnered	Secondary	Non-employed/Household	Urban	Motorcyle_Occupant	Travelling	Available but not used	No	<1 hour	None	Not injured	Not injured	Not injured	Not injured	Not injured	Injured	No	Admitted	NA	NA	NA	2–7 days	Admitted to ward	Major disability
15–24	Female	Single	Primary	Non-employed/Household	Urban	Motorcyle_Occupant	Travelling	Available but not used	No	1–5 hours	None	Not injured	Injured	Injured	Not injured	Not injured	Not injured	No	Admitted	NA	NA	NA	2–7 days	Admitted to ICU	Major disability
25–34	Male	Married/Partnered	No formal education	White-collar/Low exposure	Urban	Motorcyle_Occupant	Work	Available but not used	No	<1 hour	None	Not injured	Injured	Injured	Not injured	Not injured	Not injured	No	Admitted	NA	NA	NA	2–7 days	Admitted to ward	Little or no disability
60+	Female	Married/Partnered	Secondary	White-collar/Low exposure	Urban	Motorcyle_Occupant	Leisure	Available but not used	No	1–5 hours	One severe	Not injured	Not injured	Not injured	Not injured	Not injured	Injured	No	Admitted	NA	NA	NA	2–7 days	Admitted to ward	Little or no disability
25–34	Male	Married/Partnered	No formal education	Manual/Farming	Urban	Motorcyle_Occupant	Leisure	Not available	No	NA	Multiple severe	Not injured	Not injured	Not injured	Not injured	Not injured	Injured	No	Admitted	NA	NA	NA	8–30 days	Admitted to ward	Minor disability
25–34	Male	Married/Partnered	Secondary	White-collar/Low exposure	Rural	Motorcyle_Occupant	Leisure	Not available	No	6–23 hours	Multiple severe	Not injured	Not injured	Not injured	Not injured	Not injured	Injured	No	Admitted	NA	NA	NA	8–30 days	Admitted to ward	Major disability
15–24	Female	Married/Partnered	Secondary	Non-employed/Household	Rural	Motorcyle_Occupant	Travelling	Available but not used	No	1–5 hours	One severe	Not injured	Not injured	Not injured	Not injured	Not injured	Injured	No	Admitted	NA	NA	NA	2–7 days	Admitted to ward	Major disability
0–14	Female	Single	Primary	Non-employed/Household	Urban	Motorcyle_Occupant	NA	Available but not used	No	1–5 hours	One severe	Not injured	Injured	Not injured	Not injured	Not injured	Injured	No	Admitted	NA	NA	NA	2–7 days	Emergency ward observation	Major disability
25–34	Male	Married/Partnered	Secondary	White-collar/Low exposure	Urban	Motorcyle_Occupant	Travelling	Not available	No	1–5 hours	One severe	Not injured	Not injured	Not injured	Not injured	Not injured	Injured	No	Admitted	NA	NA	NA	2–7 days	Admitted to ward	Minor disability
35–44	Male	Married/Partnered	Primary	Manual/Farming	Rural	Motorcyle_Occupant	Leisure	Not available	Yes	?24 hours	One severe	Not injured	Injured	Injured	Not injured	Not injured	Injured	No	Admitted	NA	NA	NA	2–7 days	Emergency ward observation	Minor disability
15–24	Male	Single	Secondary	Manual/Farming	Urban	Motorcyle_Occupant	Work	Not available	Yes	1–5 hours	Multiple severe	Not injured	Not injured	Not injured	Not injured	Not injured	Not injured	No	Admitted	NA	NA	NA	>30 days	Admitted to ward	Minor disability
25–34	Male	Married/Partnered	Secondary	Manual/Farming	Urban	Motorcyle_Occupant	Leisure	Available but not used	Yes	NA	One severe	Injured	Injured	Injured	Not injured	Injured	Injured	No	Admitted	NA	NA	NA	8–30 days	Admitted to ward	Major disability
35–44	Male	Married/Partnered	Secondary	Manual/Farming	Urban	Motorcyle_Occupant	Leisure	Not available	Yes	NA	One severe	Injured	Injured	Injured	Not injured	Injured	Injured	No	Admitted	NA	NA	NA	8–30 days	Admitted to ward	Minor disability
25–34	Male	Married/Partnered	Primary	Manual/Farming	Urban	Motorcyle_Occupant	Travelling	Not available	No	NA	One severe	Not injured	Not injured	Not injured	Not injured	Injured	Not injured	Yes	Admitted	NA	NA	NA	8–30 days	Admitted to ICU	Little or no disability
45–59	Male	Married/Partnered	Secondary	White-collar/Low exposure	Urban	Motorcyle_Occupant	Work	Availabe used	No	NA	One severe	Not injured	Not injured	Not injured	Not injured	Not injured	Not injured	No	Admitted	NA	NA	NA	8–30 days	Admitted to ward	Little or no disability
35–44	Female	Single	Secondary	White-collar/Low exposure	Urban	Motorcyle_Occupant	Leisure	Available but not used	No	<1 hour	One severe	Not injured	Not injured	Not injured	Not injured	Not injured	Injured	No	Admitted	NA	NA	NA	2–7 days	Admitted to ward	Little or no disability
35–44	Male	Single	Secondary	Manual/Farming	Rural	Motorcyle_Occupant	Leisure	Available but not used	No	NA	One severe	Not injured	Not injured	Not injured	Not injured	Not injured	Not injured	No	Not admitted	NA	NA	NA	NA	Left against medical advice	NA
35–44	Male	Married/Partnered	Secondary	Manual/Farming	Urban	Motorcyle_Occupant	Leisure	Available but not used	No	NA	One severe	Not injured	Not injured	Not injured	Not injured	Not injured	Injured	No	Admitted	NA	NA	NA	>30 days	Admitted to ward	Little or no disability
35–44	Male	Married/Partnered	No formal education	Manual/Farming	Urban	Motorcyle_Occupant	Leisure	Available but not used	No	NA	Multiple severe	Not injured	Not injured	Not injured	Not injured	Not injured	Injured	No	Admitted	NA	NA	NA	0–1 days	Admitted to ward	Major disability
60+	Male	Married/Partnered	Primary	Manual/Farming	Urban	Motorcyle_Occupant	Travelling	Available but not used	No	NA	None	Not injured	Injured	Not injured	Not injured	Not injured	Not injured	No	Admitted	NA	NA	NA	2–7 days	Admitted to ward	Minor disability
60+	Female	NA	Primary	Non-employed/Household	Urban	Motorcyle_Occupant	Domestic activity	Not available	No	NA	One severe	Not injured	Not injured	Not injured	Not injured	Not injured	Injured	No	Admitted	NA	NA	NA	2–7 days	Admitted to ward	Major disability
15–24	Male	Single	Secondary	White-collar/Low exposure	Urban	Motorcyle_Occupant	Leisure	Not available	No	<1 hour	One severe	Not injured	Injured	Not injured	Not injured	Not injured	Injured	No	Admitted	NA	NA	NA	8–30 days	Admitted to ward	Minor disability
25–34	Male	Single	Secondary	Manual/Farming	Urban	Motorcyle_Occupant	Travelling	Available but not used	No	NA	One severe	Not injured	Not injured	Not injured	Not injured	Not injured	Injured	No	Admitted	NA	NA	NA	>30 days	Admitted to ward	Minor disability
35–44	Male	Married/Partnered	Secondary	White-collar/Low exposure	Urban	Motorcyle_Occupant	Work	Not available	Yes	<1 hour	One severe	Not injured	Injured	Not injured	Not injured	Not injured	Not injured	No	Admitted	NA	NA	NA	8–30 days	Admitted to ward	Little or no disability
15–24	Male	Married/Partnered	Primary	Manual/Farming	Urban	Motorcyle_Occupant	Leisure	Not available	No	1–5 hours	One severe	Injured	Injured	Injured	Not injured	Injured	Injured	No	Admitted	NA	NA	NA	>30 days	Admitted to ward	Major disability
25–34	Male	Single	Secondary	Manual/Farming	Urban	Motorcyle_Occupant	Travelling	Available but not used	NA	NA	Multiple severe	Not injured	Injured	Injured	Not injured	Not injured	Injured	No	Admitted	NA	NA	NA	>30 days	Admitted to ward	Minor disability
60+	Male	Married/Partnered	University	White-collar/Low exposure	Urban	Motorcyle_Occupant	Leisure	Available but not used	Yes	NA	None	Not injured	Not injured	Not injured	Not injured	Not injured	Injured	No	Admitted	NA	NA	NA	>30 days	Admitted to ward	Minor disability
60+	Male	Married/Partnered	Secondary	Manual/Farming	Urban	Motorcyle_Occupant	Travelling	Not available	No	NA	One severe	Not injured	Not injured	Not injured	Not injured	Not injured	Injured	No	Admitted	NA	NA	NA	2–7 days	Admitted to ward	Minor disability
25–34	Male	Single	Secondary	White-collar/Low exposure	Urban	Motorcyle_Occupant	Travelling	Not available	No	NA	None	Not injured	Not injured	Not injured	Not injured	Not injured	Injured	No	Admitted	NA	NA	NA	2–7 days	Admitted to ward	Little or no disability
25–34	Male	Single	Secondary	White-collar/Low exposure	Urban	Motorcyle_Occupant	Travelling	Not available	No	NA	One severe	Not injured	Not injured	Not injured	Not injured	Not injured	Not injured	No	Not admitted	NA	NA	NA	NA	Left against medical advice	NA
25–34	Male	Single	Primary	Manual/Farming	Urban	Motorcyle_Occupant	Work	Not available	Yes	NA	One severe	Injured	Injured	Injured	Injured	Injured	Injured	No	Admitted	NA	NA	NA	2–7 days	Admitted to ward	Minor disability
60+	Male	Married/Partnered	Secondary	Non-employed/Household	Rural	Motorcyle_Occupant	Leisure	Not available	No	?24 hours	One severe	Not injured	Not injured	Not injured	Not injured	Not injured	Injured	No	Admitted	NA	NA	NA	>30 days	Admitted to ward	Minor disability
15–24	Male	Single	Primary	Manual/Farming	Urban	Motorcyle_Occupant	Work	Not available	No	NA	One severe	Not injured	Not injured	Injured	Not injured	Not injured	Not injured	No	Admitted	NA	NA	NA	2–7 days	Admitted to ward	Minor disability
NA	Male	Married/Partnered	Secondary	White-collar/Low exposure	Urban	Motorcyle_Occupant	Leisure	Availabe used	No	<1 hour	None	Injured	Not injured	Not injured	Not injured	Not injured	Not injured	No	Admitted	NA	NA	NA	2–7 days	Admitted to ward	Minor disability
35–44	Male	Married/Partnered	Secondary	White-collar/Low exposure	Rural	Motorcyle_Occupant	Leisure	Not available	No	NA	Multiple severe	Not injured	Not injured	Not injured	Not injured	Not injured	Injured	No	Admitted	NA	NA	NA	>30 days	Admitted to ward	Minor disability
35–44	Male	Married/Partnered	Secondary	Manual/Farming	Rural	Motorcyle_Occupant	Travelling	Available but not used	NA	?24 hours	None	Not injured	Not injured	Injured	Not injured	Not injured	Not injured	No	Admitted	NA	NA	NA	8–30 days	Admitted to ward	Minor disability
15–24	Male	Single	No formal education	Manual/Farming	Urban	Motorcyle_Occupant	Work	Not available	No	NA	None	Not injured	Injured	Injured	Not injured	Not injured	Not injured	No	Admitted	NA	NA	NA	8–30 days	Admitted to ward	Major disability
15–24	Male	Single	Secondary	Manual/Farming	Urban	Motorcyle_Occupant	Work	Available but not used	No	NA	Multiple severe	Not injured	Not injured	Injured	Not injured	Not injured	Injured	No	Admitted	NA	NA	NA	2–7 days	Admitted to ward	Minor disability
25–34	Male	Married/Partnered	Secondary	Unemployed/Other	Rural	Motorcyle_Occupant	NA	Not available	No	<1 hour	Multiple severe	Not injured	Not injured	Injured	Not injured	Not injured	Not injured	No	Admitted	NA	NA	NA	2–7 days	Admitted to ICU	Deceased
25–34	Male	Married/Partnered	No formal education	Manual/Farming	Rural	Motorcyle_Occupant	Work	Not available	No	<1 hour	One severe	Not injured	Not injured	Injured	Not injured	Not injured	Not injured	No	Admitted	NA	NA	NA	2–7 days	Admitted to ward	Minor disability
35–44	Male	Married/Partnered	Secondary	White-collar/Low exposure	Urban	Motorcyle_Occupant	Leisure	Not available	Yes	NA	One severe	Not injured	Not injured	Not injured	Not injured	Not injured	Injured	No	Admitted	NA	NA	NA	8–30 days	Admitted to ward	Minor disability
35–44	Male	Married/Partnered	No formal education	White-collar/Low exposure	Rural	Motorcyle_Occupant	Travelling	Not available	No	1–5 hours	Multiple severe	Not injured	Not injured	Not injured	Not injured	Not injured	Injured	No	Admitted	NA	NA	NA	2–7 days	Admitted to ward	Major disability
45–59	Male	Married/Partnered	No formal education	Manual/Farming	Rural	Motorcyle_Occupant	Travelling	Not available	No	1–5 hours	Multiple severe	Not injured	Not injured	Not injured	Not injured	Not injured	Injured	No	Admitted	NA	NA	NA	2–7 days	Admitted to ward	Major disability
35–44	Male	Married/Partnered	No formal education	Manual/Farming	Rural	Motorcyle_Occupant	Travelling	Not available	No	<1 hour	One severe	Not injured	Injured	Not injured	Not injured	Not injured	Not injured	No	Admitted	NA	NA	NA	2–7 days	Admitted to ward	Major disability
35–44	Male	Married/Partnered	Primary	Manual/Farming	Urban	Motorcyle_Occupant	Travelling	Not available	No	NA	One severe	Not injured	Not injured	Injured	Not injured	Not injured	Injured	No	Admitted	NA	NA	NA	8–30 days	Admitted to ward	Little or no disability
15–24	Female	Single	Primary	Unemployed/Other	Urban	Motorcyle_Occupant	Leisure	Not available	No	1–5 hours	One severe	Injured	Not injured	Not injured	Not injured	Not injured	Not injured	No	Admitted	NA	NA	NA	8–30 days	Admitted to ICU	Minor disability
35–44	Male	Single	Secondary	White-collar/Low exposure	Urban	Motorcyle_Occupant	Work	Available but not used	No	NA	One severe	Not injured	Not injured	Injured	Not injured	Not injured	Not injured	No	Admitted	NA	NA	NA	2–7 days	Admitted to ward	Deceased
15–24	Male	Single	University	Non-employed/Household	Urban	Motorcyle_Occupant	Leisure	Available but not used	No	1–5 hours	None	Not injured	Not injured	Injured	Not injured	Not injured	Not injured	No	Admitted	NA	NA	NA	0–1 days	Admitted to ward	Minor disability
35–44	Male	Married/Partnered	Secondary	White-collar/Low exposure	Urban	Motorcyle_Occupant	Work	Available but not used	No	1–5 hours	One severe	Not injured	Not injured	Injured	Not injured	Not injured	Injured	No	Admitted	NA	NA	NA	8–30 days	Admitted to ward	Minor disability
15–24	Male	Single	Secondary	Non-employed/Household	Urban	Motorcyle_Occupant	Leisure	Available but not used	No	NA	One severe	Not injured	Not injured	Not injured	Not injured	Injured	Not injured	No	Admitted	NA	NA	Yes	2–7 days	Emergency ward observation	Minor disability
15–24	Male	Single	Secondary	Non-employed/Household	Urban	Motorcyle_Occupant	Leisure	Not available	No	NA	None	Not injured	Injured	Injured	Not injured	Not injured	Injured	No	Admitted	NA	NA	NA	2–7 days	Admitted to ICU	Minor disability
60+	Male	Married/Partnered	Primary	Manual/Farming	Rural	Motorcyle_Occupant	Travelling	Not available	Yes	NA	One severe	Not injured	Not injured	Not injured	Not injured	Not injured	Injured	No	Admitted	NA	NA	NA	2–7 days	Admitted to ward	Minor disability
45–59	Male	Married/Partnered	University	White-collar/Low exposure	Urban	Motorcyle_Occupant	Leisure	Not available	Yes	NA	None	Not injured	Not injured	Not injured	Not injured	Not injured	Injured	No	Admitted	NA	NA	NA	>30 days	Admitted to ward	Minor disability
25–34	Female	Single	University	Non-employed/Household	Urban	Motorcyle_Occupant	Work	Available but not used	No	NA	None	Not injured	Not injured	Injured	Not injured	Not injured	Not injured	No	Admitted	NA	NA	NA	0–1 days	Admitted to ward	Little or no disability
25–34	Female	Single	University	White-collar/Low exposure	Urban	Motorcyle_Occupant	Work	Available but not used	No	NA	Multiple severe	Not injured	Not injured	Injured	Not injured	Not injured	Injured	No	Admitted	NA	NA	NA	0–1 days	Admitted to ward	Little or no disability
15–24	Male	Single	Secondary	Manual/Farming	Urban	Motorcyle_Occupant	Leisure	Available but not used	No	NA	One severe	Not injured	Injured	Injured	Not injured	Not injured	Not injured	No	Admitted	NA	NA	NA	2–7 days	Admitted to ward	Little or no disability
35–44	Male	Married/Partnered	No formal education	Manual/Farming	Rural	Motorcyle_Occupant	Leisure	Not available	No	<1 hour	NA	Injured	Not injured	Not injured	Not injured	Not injured	Not injured	No	Admitted	NA	NA	NA	2–7 days	Admitted to ward	Minor disability
45–59	NA	Married/Partnered	Secondary	Manual/Farming	Urban	Motorcyle_Occupant	Travelling	Not available	No	1–5 hours	Multiple severe	Not injured	Not injured	Not injured	Not injured	Not injured	Not injured	No	Admitted	NA	No	NA	2–7 days	Admitted to ICU	Deceased
15–24	Male	Single	Secondary	Manual/Farming	Urban	Motorcyle_Occupant	Work	Not available	No	NA	One severe	Not injured	Not injured	Not injured	Not injured	Not injured	Not injured	No	Not admitted	NA	NA	NA	NA	Left against medical advice	NA
15–24	Female	Married/Partnered	No formal education	Non-employed/Household	Urban	Motorcyle_Occupant	Travelling	Not available	No	1–5 hours	One severe	Not injured	Not injured	Not injured	Not injured	Not injured	Not injured	No	Admitted	NA	NA	NA	8–30 days	Admitted to ward	Minor disability
25–34	Male	Married/Partnered	No formal education	Manual/Farming	Urban	Motorcyle_Occupant	Leisure	Not available	No	NA	Multiple severe	Not injured	Not injured	Not injured	Not injured	Not injured	Injured	No	Admitted	NA	NA	NA	2–7 days	Admitted to ward	Minor disability
35–44	Male	Single	Secondary	Manual/Farming	Urban	Motorcyle_Occupant	Work	Available but not used	No	NA	One severe	Not injured	Not injured	Not injured	Not injured	Injured	Not injured	No	Admitted	NA	NA	NA	8–30 days	Admitted to ward	Little or no disability
25–34	Male	Married/Partnered	Secondary	Manual/Farming	Urban	Motorcyle_Occupant	Work	Not available	No	NA	None	Not injured	Injured	Not injured	Not injured	Not injured	Injured	No	Admitted	NA	NA	NA	2–7 days	Admitted to ward	Minor disability
35–44	Female	Married/Partnered	Secondary	Manual/Farming	Urban	Motorcyle_Occupant	Travelling	Not available	No	1–5 hours	One severe	Not injured	Not injured	Not injured	Not injured	Not injured	Injured	No	Admitted	NA	NA	NA	8–30 days	Emergency ward observation	Major disability
25–34	Male	NA	Secondary	White-collar/Low exposure	Urban	Motorcyle_Occupant	Travelling	Not available	No	NA	None	Not injured	Not injured	Not injured	Not injured	Not injured	Not injured	No	Not admitted	NA	NA	NA	NA	Left against medical advice	NA
35–44	Male	Married/Partnered	Primary	Manual/Farming	Rural	Motorcyle_Occupant	Travelling	Not available	No	NA	None	Not injured	Not injured	Injured	Injured	Not injured	Injured	No	Admitted	NA	NA	NA	0–1 days	Admitted to ward	Minor disability
15–24	Male	Single	Secondary	White-collar/Low exposure	Urban	Motorcyle_Occupant	Leisure	Not available	Yes	1–5 hours	One severe	Injured	Injured	Injured	Not injured	Injured	Injured	No	Admitted	NA	NA	NA	2–7 days	Admitted to ward	Major disability
25–34	Male	Single	Secondary	Manual/Farming	Urban	Motorcyle_Occupant	Leisure	Not available	Yes	1–5 hours	Multiple severe	Injured	Injured	Injured	Not injured	Injured	Injured	No	Admitted	NA	NA	NA	2–7 days	Admitted to ward	Major disability
0–14	Male	Single	No formal education	Unemployed/Other	Urban	Motorcyle_Occupant	Leisure	Not available	No	NA	NA	Not injured	Not injured	Not injured	Not injured	Not injured	Injured	No	Admitted	NA	NA	NA	2–7 days	Admitted to ward	Minor disability
25–34	Female	Married/Partnered	No formal education	Non-employed/Household	Rural	Motorcyle_Occupant	Travelling	Not available	No	NA	One severe	Not injured	Not injured	Injured	Not injured	Not injured	Not injured	No	Admitted	NA	NA	NA	8–30 days	Admitted to ward	Minor disability
15–24	Male	Single	Secondary	Non-employed/Household	Rural	Motorcyle_Occupant	Education	Not available	No	NA	Multiple severe	Not injured	Not injured	Not injured	Not injured	Not injured	Injured	No	Admitted	NA	NA	NA	2–7 days	Admitted to ward	Minor disability
15–24	Male	Single	Secondary	Unemployed/Other	Urban	Motorcyle_Occupant	Travelling	Available but not used	No	1–5 hours	Multiple severe	Not injured	Not injured	Not injured	Not injured	Not injured	Not injured	No	Not admitted	NA	NA	NA	NA	Died	NA
15–24	Male	Single	Secondary	Non-employed/Household	Urban	Motorcyle_Occupant	Education	Available but not used	No	NA	None	Not injured	Not injured	Injured	Not injured	Not injured	Injured	No	Admitted	NA	NA	NA	2–7 days	Admitted to ward	Minor disability
35–44	Male	Single	University	White-collar/Low exposure	Urban	Motorcyle_Occupant	Work	Available but not used	No	NA	One severe	Not injured	Not injured	Injured	Not injured	Not injured	Injured	No	Admitted	NA	NA	NA	8–30 days	Admitted to ward	Little or no disability
15–24	Male	Married/Partnered	Secondary	Manual/Farming	Rural	Motorcyle_Occupant	Travelling	Not available	No	NA	One severe	Injured	Injured	Injured	Not injured	Injured	Injured	No	Admitted	NA	NA	NA	2–7 days	Admitted to ward	Major disability
25–34	Male	Married/Partnered	No formal education	White-collar/Low exposure	Rural	Motorcyle_Occupant	Travelling	Available but not used	No	?24 hours	Multiple severe	Not injured	Injured	Injured	Not injured	Not injured	Not injured	No	Admitted	NA	No	NA	0–1 days	Admitted to ICU	Deceased
25–34	Male	Married/Partnered	Secondary	Manual/Farming	Rural	Motorcyle_Occupant	Work	Available but not used	No	NA	None	Not injured	Injured	Injured	Not injured	Not injured	Injured	No	Admitted	NA	NA	NA	2–7 days	Admitted to ward	Minor disability
35–44	Male	Married/Partnered	Primary	Manual/Farming	Rural	Motorcyle_Occupant	Domestic activity	Not available	No	NA	One severe	Not injured	Not injured	Not injured	Not injured	Not injured	Injured	No	Admitted	NA	NA	NA	8–30 days	Admitted to ward	Minor disability
45–59	Male	Married/Partnered	University	White-collar/Low exposure	Urban	Motorcyle_Occupant	Travelling	Not available	No	<1 hour	Multiple severe	Not injured	Not injured	Injured	Not injured	Not injured	Injured	No	Admitted	NA	NA	NA	2–7 days	Admitted to ward	Major disability
45–59	Male	Married/Partnered	Secondary	White-collar/Low exposure	Urban	Motorcyle_Occupant	Leisure	Available but not used	No	1–5 hours	One severe	Not injured	Injured	Injured	Not injured	Not injured	Injured	No	Admitted	NA	NA	NA	2–7 days	Admitted to ward	Major disability
25–34	Male	Married/Partnered	University	White-collar/Low exposure	Rural	Motorcyle_Occupant	Leisure	Not available	Yes	NA	One severe	Injured	Not injured	Not injured	Not injured	Not injured	Not injured	No	Admitted	NA	NA	NA	8–30 days	Admitted to ward	Minor disability
25–34	Male	Single	Secondary	Non-employed/Household	Urban	Motorcyle_Occupant	Travelling	Not available	No	NA	Multiple severe	Not injured	Injured	Not injured	Not injured	Injured	Injured	Yes	Admitted	NA	NA	NA	8–30 days	Directly to OR	Minor disability
35–44	Female	Married/Partnered	Secondary	White-collar/Low exposure	Urban	Motorcyle_Occupant	Leisure	Available but not used	Yes	NA	One severe	Not injured	Injured	Not injured	Not injured	Not injured	Injured	No	Admitted	NA	NA	NA	8–30 days	Admitted to ward	Little or no disability
45–59	Male	Married/Partnered	Primary	White-collar/Low exposure	Urban	Motorcyle_Occupant	Leisure	Available but not used	Yes	NA	One severe	Not injured	Injured	Injured	Not injured	Not injured	Not injured	No	Admitted	NA	NA	NA	8–30 days	Admitted to ward	Little or no disability
25–34	Male	Married/Partnered	Secondary	Manual/Farming	Rural	Motorcyle_Occupant	Travelling	Available but not used	No	1–5 hours	None	Not injured	Not injured	Not injured	Not injured	Not injured	Not injured	No	Admitted	NA	NA	NA	2–7 days	Emergency ward observation	Minor disability
35–44	Male	Married/Partnered	Secondary	Manual/Farming	Rural	Motorcyle_Occupant	Travelling	Available but not used	No	1–5 hours	None	Not injured	Injured	Not injured	Not injured	Not injured	Not injured	No	Admitted	NA	NA	NA	2–7 days	Emergency ward observation	Minor disability
35–44	Male	Single	Secondary	Manual/Farming	Urban	Motorcyle_Occupant	Travelling	Not available	No	<1 hour	None	Not injured	Not injured	Not injured	Injured	Not injured	Injured	No	Admitted	NA	NA	NA	2–7 days	Admitted to ward	Little or no disability
15–24	Male	Single	Secondary	Non-employed/Household	Urban	Motorcyle_Occupant	Leisure	Not available	No	NA	Multiple severe	Not injured	Injured	Not injured	Not injured	Not injured	Injured	No	Admitted	NA	NA	NA	8–30 days	Admitted to ICU	Minor disability
45–59	Male	Married/Partnered	Primary	Manual/Farming	Urban	Motorcyle_Occupant	Travelling	Available but not used	No	NA	One severe	Not injured	Not injured	Not injured	Not injured	Not injured	Injured	No	Admitted	NA	NA	NA	8–30 days	Admitted to ward	Minor disability
15–24	Male	Single	Primary	Manual/Farming	Urban	Motorcyle_Occupant	Travelling	Not available	No	<1 hour	None	Not injured	Injured	Not injured	Not injured	Not injured	Injured	No	Admitted	NA	NA	NA	2–7 days	Admitted to ward	Minor disability
15–24	Male	Single	Secondary	Non-employed/Household	Urban	Motorcyle_Occupant	Travelling	Not available	No	<1 hour	One severe	Not injured	Not injured	Not injured	Not injured	Not injured	Injured	No	Admitted	NA	NA	NA	2–7 days	Emergency ward observation	Minor disability
15–24	Female	Married/Partnered	No formal education	Unemployed/Other	Rural	Motorcyle_Occupant	Travelling	Not available	No	1–5 hours	Multiple severe	Not injured	Not injured	Not injured	Not injured	Not injured	Injured	No	Admitted	NA	NA	NA	>30 days	Admitted to ward	Minor disability
25–34	Male	Single	University	Unemployed/Other	Urban	Motorcyle_Occupant	Leisure	Available but not used	No	?24 hours	One severe	Not injured	Not injured	Injured	Not injured	Not injured	Not injured	No	Admitted	NA	NA	NA	2–7 days	Admitted to ward	Minor disability
15–24	Male	Single	Secondary	Non-employed/Household	Rural	Motorcyle_Occupant	Leisure	Not available	No	NA	One severe	Not injured	Not injured	Injured	Not injured	Not injured	Not injured	No	Admitted	NA	NA	NA	8–30 days	Admitted to ward	Little or no disability
15–24	Male	Single	Secondary	Non-employed/Household	Urban	Motorcyle_Occupant	Leisure	Not available	No	1–5 hours	One severe	Not injured	Injured	Not injured	Not injured	Not injured	Not injured	No	Admitted	No	NA	NA	2–7 days	Admitted to ward	Major disability
15–24	Male	Single	Primary	Manual/Farming	Urban	Motorcyle_Occupant	Leisure	Not available	No	NA	Multiple severe	Not injured	Injured	Injured	Not injured	Not injured	Injured	No	Admitted	NA	NA	NA	2–7 days	Admitted to ICU	Major disability
25–34	Male	Single	University	Non-employed/Household	Urban	Motorcyle_Occupant	Leisure	Not available	No	NA	One severe	Not injured	Injured	Not injured	Not injured	Not injured	Not injured	No	Admitted	NA	NA	NA	8–30 days	Admitted to ward	Minor disability
35–44	Male	Single	University	Non-employed/Household	Urban	Motorcyle_Occupant	Work	Available but not used	No	NA	One severe	Not injured	Not injured	Not injured	Not injured	Not injured	Injured	No	Admitted	NA	NA	NA	8–30 days	Admitted to ward	Minor disability
60+	Male	Previously married	Secondary	White-collar/Low exposure	Rural	Motorcyle_Occupant	Travelling	Not available	No	<1 hour	One severe	Not injured	Not injured	Not injured	Not injured	Not injured	Not injured	No	Not admitted	NA	NA	NA	NA	Died	NA
25–34	Male	Single	Secondary	Manual/Farming	Rural	Motorcyle_Occupant	Leisure	Availabe used	Yes	?24 hours	One severe	Not injured	Not injured	Not injured	Not injured	Not injured	Not injured	No	Not admitted	NA	NA	NA	NA	Transferred	NA
35–44	Female	Married/Partnered	No formal education	White-collar/Low exposure	Rural	Motorcyle_Occupant	Travelling	Not available	No	1–5 hours	One severe	Not injured	Not injured	Not injured	Not injured	Not injured	Injured	No	Admitted	NA	NA	NA	2–7 days	Admitted to ward	Major disability
15–24	Male	Married/Partnered	No formal education	Manual/Farming	Rural	Motorcyle_Occupant	Domestic activity	Not available	No	NA	One severe	Not injured	Not injured	Not injured	Not injured	Not injured	Injured	No	Admitted	NA	NA	NA	>30 days	Admitted to ward	Minor disability
45–59	Female	Previously married	Secondary	Non-employed/Household	Rural	Motorcyle_Occupant	Travelling	Not available	No	NA	One severe	Not injured	Not injured	Not injured	Not injured	Not injured	Not injured	No	Not admitted	NA	NA	NA	NA	Left against medical advice	NA
35–44	Male	Married/Partnered	Secondary	White-collar/Low exposure	Rural	Motorcyle_Occupant	Travelling	Not available	No	?24 hours	Multiple severe	Not injured	Injured	Not injured	Not injured	Not injured	Injured	No	Admitted	NA	NA	NA	>30 days	Admitted to ward	Minor disability
25–34	Male	Single	Secondary	Manual/Farming	Rural	Motorcyle_Occupant	Travelling	Available but not used	Yes	1–5 hours	One severe	Not injured	Not injured	Not injured	Not injured	Not injured	Injured	No	Admitted	NA	NA	NA	8–30 days	Admitted to ward	Major disability
15–24	Male	Single	Primary	Unemployed/Other	Urban	Motorcyle_Occupant	NA	NA	Yes	NA	One severe	Not injured	Injured	Not injured	Not injured	Not injured	Injured	No	Admitted	NA	NA	NA	8–30 days	Admitted to ward	Major disability
45–59	Male	Married/Partnered	Secondary	White-collar/Low exposure	Rural	Motorcyle_Occupant	Leisure	Available but not used	Yes	?24 hours	Multiple severe	Not injured	Not injured	Not injured	Not injured	Not injured	Not injured	No	Not admitted	NA	NA	NA	NA	Transferred	NA
25–34	Male	Married/Partnered	University	Manual/Farming	Urban	Motorcyle_Occupant	Work	Availabe used	No	NA	One severe	Not injured	Not injured	Not injured	Not injured	Not injured	Injured	No	Admitted	NA	NA	NA	2–7 days	Emergency ward observation	Major disability
25–34	Male	Single	Secondary	Manual/Farming	Rural	Motorcyle_Occupant	Leisure	Not available	No	NA	Multiple severe	Not injured	Injured	Injured	Not injured	Not injured	Not injured	No	Admitted	NA	NA	NA	2–7 days	Admitted to ICU	Deceased
25–34	Male	Married/Partnered	Secondary	White-collar/Low exposure	Urban	Motorcyle_Occupant	Work	Available but not used	No	NA	None	Not injured	Injured	Injured	Not injured	Not injured	Injured	No	Admitted	NA	NA	NA	2–7 days	Admitted to ward	Little or no disability
35–44	Male	Single	No formal education	White-collar/Low exposure	Urban	Motorcyle_Occupant	Work	Available but not used	No	NA	Multiple severe	Not injured	Injured	Injured	Not injured	Not injured	Not injured	No	Admitted	NA	NA	NA	8–30 days	Admitted to ward	Minor disability
25–34	Male	Single	Secondary	Manual/Farming	Urban	Motorcyle_Occupant	Travelling	Availabe used	Yes	NA	One severe	Not injured	Not injured	Not injured	Not injured	Not injured	Not injured	No	Not admitted	NA	NA	NA	NA	Transferred	NA
25–34	Male	Married/Partnered	Secondary	Manual/Farming	Rural	Motorcyle_Occupant	Leisure	Available but not used	NA	<1 hour	One severe	Not injured	Injured	Injured	Not injured	Injured	Injured	No	Admitted	NA	NA	NA	2–7 days	Admitted to ICU	Minor disability
45–59	Male	Married/Partnered	Secondary	White-collar/Low exposure	Urban	Motorcyle_Occupant	Leisure	Availabe used	Yes	1–5 hours	None	Not injured	Not injured	Injured	Not injured	Not injured	Not injured	No	Admitted	NA	NA	NA	2–7 days	Emergency ward observation	Little or no disability
35–44	Male	Married/Partnered	Secondary	Manual/Farming	Rural	Motorcyle_Occupant	Travelling	Available but not used	No	NA	Multiple severe	Injured	Injured	Injured	Injured	Injured	Injured	No	Admitted	NA	NA	NA	2–7 days	Admitted to ward	Minor disability
25–34	Male	Married/Partnered	No formal education	Manual/Farming	Rural	Motorcyle_Occupant	Leisure	Not available	No	NA	One severe	Not injured	Not injured	Not injured	Not injured	Not injured	Injured	No	Admitted	NA	NA	NA	2–7 days	Admitted to ward	Major disability
35–44	Male	Married/Partnered	Secondary	Manual/Farming	Urban	Motorcyle_Occupant	Leisure	Available but not used	Yes	NA	None	Not injured	Injured	Not injured	Not injured	Not injured	Not injured	No	Admitted	NA	NA	NA	2–7 days	Emergency ward observation	Little or no disability
45–59	Male	Previously married	Secondary	Manual/Farming	Urban	Motorcyle_Occupant	Travelling	Available but not used	No	NA	Multiple severe	Not injured	Not injured	Not injured	Not injured	Not injured	Injured	No	Admitted	NA	NA	NA	2–7 days	Admitted to ward	Minor disability
15–24	Female	Single	Secondary	Non-employed/Household	Urban	Motorcyle_Occupant	Leisure	Available but not used	No	NA	None	Not injured	Not injured	Not injured	Injured	Not injured	Not injured	No	Admitted	NA	NA	NA	2–7 days	Emergency ward observation	Minor disability
25–34	Female	Single	University	Non-employed/Household	Urban	Motorcyle_Occupant	Leisure	Available but not used	No	NA	One severe	Not injured	Not injured	Not injured	Not injured	Not injured	Injured	No	Admitted	NA	NA	NA	2–7 days	Admitted to ward	Minor disability
35–44	Male	Single	Secondary	Manual/Farming	Urban	Motorcyle_Occupant	Leisure	Available but not used	No	NA	One severe	Not injured	Not injured	Not injured	Not injured	Injured	Not injured	No	Admitted	NA	NA	NA	8–30 days	Admitted to ward	Little or no disability
25–34	Male	Married/Partnered	Secondary	Manual/Farming	Urban	Motorcyle_Occupant	Leisure	Not available	No	NA	One severe	Not injured	Injured	Injured	Not injured	Not injured	Not injured	No	Admitted	NA	NA	NA	8–30 days	Admitted to ICU	Major disability
25–34	Male	Married/Partnered	Primary	Manual/Farming	Urban	Motorcyle_Occupant	Leisure	Available but not used	Yes	NA	One severe	Not injured	Not injured	Not injured	Not injured	Not injured	Not injured	No	Not admitted	NA	NA	NA	NA	Transferred	NA
15–24	Male	Single	Secondary	White-collar/Low exposure	Rural	Motorcyle_Occupant	Leisure	Not available	No	NA	One severe	Not injured	Not injured	Not injured	Not injured	Not injured	Injured	No	Admitted	NA	NA	NA	8–30 days	Admitted to ward	Minor disability
35–44	Male	Married/Partnered	Secondary	Manual/Farming	Rural	Motorcyle_Occupant	Travelling	Availabe used	No	NA	Multiple severe	Not injured	Not injured	Injured	Not injured	Not injured	Injured	No	Admitted	No	NA	NA	2–7 days	Admitted to ward	Major disability
15–24	Male	Single	Primary	Manual/Farming	Urban	Motorcyle_Occupant	Travelling	Not available	NA	NA	One severe	Not injured	Not injured	Injured	Not injured	Not injured	Not injured	No	Admitted	NA	NA	NA	2–7 days	Admitted to ward	Little or no disability
25–34	Male	Single	Primary	White-collar/Low exposure	Rural	Motorcyle_Occupant	Leisure	Not available	No	NA	One severe	Not injured	Not injured	Not injured	Not injured	Not injured	Injured	No	Admitted	NA	NA	NA	0–1 days	Admitted to ward	Major disability
45–59	Male	Married/Partnered	University	White-collar/Low exposure	Urban	Motorcyle_Occupant	Work	Not available	Yes	1–5 hours	One severe	Injured	Not injured	Not injured	Not injured	Not injured	Not injured	No	Admitted	NA	NA	NA	8–30 days	Admitted to ward	Minor disability
25–34	Male	Married/Partnered	Secondary	Unemployed/Other	Urban	Motorcyle_Occupant	Leisure	Not available	Yes	1–5 hours	One severe	Not injured	Injured	Not injured	Not injured	Not injured	Not injured	No	Admitted	NA	NA	NA	2–7 days	Admitted to ward	Major disability
35–44	Male	Married/Partnered	No formal education	Manual/Farming	Rural	Motorcyle_Occupant	Travelling	Not available	No	?24 hours	NA	Not injured	Not injured	Injured	Not injured	Not injured	Not injured	No	Admitted	NA	NA	NA	8–30 days	Admitted to ward	Minor disability
35–44	Male	Previously married	University	White-collar/Low exposure	Urban	Motorcyle_Occupant	Work	NA	Yes	NA	Multiple severe	Not injured	Not injured	Not injured	Not injured	Not injured	Injured	No	Admitted	NA	NA	NA	8–30 days	Admitted to ward	Minor disability
25–34	Male	Single	Primary	White-collar/Low exposure	Urban	Motorcyle_Occupant	Work	Available but not used	No	NA	Multiple severe	Not injured	Not injured	Not injured	Not injured	Not injured	Not injured	No	Admitted	NA	NA	NA	2–7 days	Admitted to ward	Minor disability
35–44	Male	Married/Partnered	Secondary	White-collar/Low exposure	Urban	Motorcyle_Occupant	Work	Available but not used	No	NA	One severe	Not injured	Not injured	Injured	Not injured	Not injured	Injured	No	Admitted	NA	NA	NA	2–7 days	Admitted to ward	Minor disability
25–34	Male	Single	Secondary	Manual/Farming	Urban	Motorcyle_Occupant	Work	Available but not used	No	NA	One severe	Not injured	Injured	Injured	Not injured	Not injured	Not injured	No	Admitted	NA	NA	NA	2–7 days	Admitted to ward	Minor disability
60+	Male	Married/Partnered	NA	White-collar/Low exposure	Urban	Motorcyle_Occupant	Work	Available but not used	No	NA	One severe	Not injured	Not injured	Injured	Not injured	Not injured	Not injured	No	Admitted	NA	NA	NA	2–7 days	Admitted to ward	Deceased
25–34	Male	Married/Partnered	University	Unemployed/Other	Rural	Motorcyle_Occupant	Leisure	Available but not used	No	NA	One severe	Not injured	Not injured	Not injured	Not injured	Not injured	Injured	No	Admitted	NA	NA	NA	2–7 days	Directly to OR	Minor disability
15–24	Male	Single	Secondary	Non-employed/Household	Urban	Motorcyle_Occupant	Leisure	Available but not used	No	NA	None	Not injured	Not injured	Not injured	Not injured	Not injured	Not injured	No	Not admitted	NA	NA	NA	NA	Left against medical advice	NA
15–24	Male	Single	Secondary	Non-employed/Household	Rural	Motorcyle_Occupant	Leisure	Available but not used	No	NA	One severe	Not injured	Not injured	Not injured	Not injured	Not injured	Not injured	No	Not admitted	NA	NA	NA	NA	Left against medical advice	NA
35–44	Male	Married/Partnered	University	White-collar/Low exposure	Rural	Motorcyle_Occupant	Travelling	Available but not used	Yes	NA	One severe	Not injured	Not injured	Not injured	Not injured	Not injured	Injured	No	Admitted	NA	NA	NA	2–7 days	Admitted to ward	Minor disability
25–34	Male	Married/Partnered	Secondary	Manual/Farming	Urban	Motorcyle_Occupant	Work	Available but not used	No	NA	One severe	Not injured	Not injured	Injured	Not injured	Not injured	Injured	No	Admitted	NA	NA	NA	2–7 days	Admitted to ward	Major disability
25–34	Male	Single	Secondary	Non-employed/Household	Urban	Motorcyle_Occupant	Work	Available but not used	No	NA	One severe	Not injured	Not injured	Not injured	Not injured	Not injured	Injured	No	Admitted	NA	NA	NA	2–7 days	Admitted to ward	Little or no disability
35–44	Male	Married/Partnered	No formal education	White-collar/Low exposure	Rural	Motorcyle_Occupant	Travelling	Not available	No	NA	None	Not injured	Injured	Not injured	Not injured	Not injured	Not injured	No	Admitted	NA	NA	NA	8–30 days	Admitted to ward	Minor disability
45–59	Male	Married/Partnered	University	White-collar/Low exposure	Urban	Motorcyle_Occupant	Leisure	Available but not used	Yes	NA	One severe	Not injured	Injured	Not injured	Not injured	Not injured	Not injured	No	Admitted	NA	NA	NA	2–7 days	Admitted to ward	Minor disability
35–44	Male	Married/Partnered	Secondary	Manual/Farming	Urban	Motorcyle_Occupant	Leisure	Not available	No	<1 hour	One severe	Not injured	Not injured	Not injured	Not injured	Not injured	Not injured	No	Not admitted	NA	NA	NA	NA	Transferred	NA
35–44	Male	Married/Partnered	Secondary	White-collar/Low exposure	Urban	Motorcyle_Occupant	Leisure	Not available	No	?24 hours	None	Not injured	Injured	Not injured	Not injured	Not injured	Injured	No	Admitted	NA	NA	NA	2–7 days	Admitted to ward	Little or no disability
35–44	Male	Married/Partnered	Primary	White-collar/Low exposure	Urban	Motorcyle_Occupant	Work	Available but not used	No	NA	None	Not injured	Not injured	Injured	Not injured	Not injured	Not injured	No	Admitted	NA	No	NA	2–7 days	Admitted to ward	Little or no disability
25–34	Male	Single	Secondary	White-collar/Low exposure	Urban	Motorcyle_Occupant	Travelling	Available but not used	No	NA	None	Not injured	Injured	Injured	Not injured	Not injured	Not injured	No	Admitted	NA	NA	NA	0–1 days	Admitted to ward	Little or no disability
15–24	Male	Single	Secondary	Manual/Farming	Urban	Motorcyle_Occupant	Travelling	Not available	No	NA	None	Not injured	Not injured	Not injured	Not injured	Injured	Injured	No	Admitted	NA	NA	NA	2–7 days	Admitted to ward	Major disability
35–44	Male	Married/Partnered	Secondary	White-collar/Low exposure	Urban	Motorcyle_Occupant	Leisure	Available but not used	Yes	NA	One severe	Not injured	Not injured	Not injured	Not injured	Not injured	Injured	No	Admitted	NA	NA	NA	>30 days	Directly to OR	Minor disability
25–34	Male	Married/Partnered	Primary	Manual/Farming	Urban	Motorcyle_Occupant	Leisure	Available but not used	Yes	NA	None	Not injured	Not injured	Not injured	Not injured	Not injured	Injured	No	Admitted	NA	NA	NA	2–7 days	Emergency ward observation	Major disability
25–34	Male	Married/Partnered	Secondary	Manual/Farming	Rural	Motorcyle_Occupant	Travelling	Not available	Yes	1–5 hours	One severe	Not injured	Not injured	Not injured	Not injured	Not injured	Injured	No	Admitted	NA	NA	NA	2–7 days	Admitted to ward	Minor disability
35–44	Male	Single	Secondary	White-collar/Low exposure	Urban	Motorcyle_Occupant	Leisure	Not available	No	<1 hour	Multiple severe	Not injured	Not injured	Not injured	Not injured	Not injured	Not injured	No	Not admitted	NA	NA	NA	NA	Left against medical advice	NA
60+	Male	Married/Partnered	Secondary	Non-employed/Household	Urban	Motorcyle_Occupant	Travelling	Available but not used	No	?24 hours	One severe	Not injured	Not injured	Not injured	Not injured	Not injured	Not injured	No	Not admitted	NA	NA	NA	NA	Transferred	NA
60+	Male	Married/Partnered	Primary	Non-employed/Household	Urban	Motorcyle_Occupant	Leisure	Availabe used	No	<1 hour	None	Not injured	Injured	Injured	Not injured	Not injured	Not injured	No	Admitted	NA	NA	NA	2–7 days	Admitted to ward	Little or no disability
35–44	Male	Married/Partnered	Secondary	Manual/Farming	Urban	Motorcyle_Occupant	Leisure	Not available	No	<1 hour	None	Not injured	Not injured	Not injured	Not injured	Not injured	Injured	No	Admitted	NA	NA	NA	2–7 days	Admitted to ward	Minor disability
35–44	Male	Married/Partnered	Primary	Manual/Farming	Urban	Motorcyle_Occupant	Leisure	Not available	No	<1 hour	One severe	Not injured	Not injured	Not injured	Not injured	Not injured	Injured	No	Admitted	NA	NA	NA	8–30 days	Emergency ward observation	Minor disability
15–24	Female	NA	Secondary	Non-employed/Household	Rural	Motorcyle_Occupant	Travelling	Available but not used	No	NA	One severe	Not injured	Not injured	Injured	Not injured	Not injured	Not injured	No	Admitted	NA	NA	NA	2–7 days	Admitted to ICU	Minor disability
0–14	Male	Single	Secondary	Unemployed/Other	Rural	Motorcyle_Occupant	Leisure	Not available	No	NA	One severe	Not injured	Not injured	Injured	Not injured	Not injured	Not injured	No	Admitted	NA	NA	NA	2–7 days	Admitted to ward	Minor disability
25–34	Male	Married/Partnered	Secondary	Manual/Farming	Rural	Motorcyle_Occupant	Travelling	Not available	No	6–23 hours	One severe	Not injured	Not injured	Not injured	Not injured	Not injured	Injured	No	Admitted	NA	NA	NA	2–7 days	Admitted to ward	Major disability
25–34	Male	Married/Partnered	Primary	Manual/Farming	Urban	Motorcyle_Occupant	Travelling	Not available	No	NA	One severe	Not injured	Not injured	Not injured	Not injured	Not injured	Injured	No	Admitted	NA	NA	NA	>30 days	Admitted to ward	Minor disability
45–59	Male	Married/Partnered	Secondary	Manual/Farming	Rural	Motorcyle_Occupant	Leisure	Available but not used	No	NA	One severe	Not injured	Not injured	Injured	Not injured	Not injured	Not injured	No	Admitted	NA	NA	NA	2–7 days	Admitted to ward	Minor disability
25–34	Female	Married/Partnered	Secondary	White-collar/Low exposure	Urban	Motorcyle_Occupant	Leisure	Not available	No	<1 hour	One severe	Not injured	Not injured	Not injured	Not injured	Not injured	Injured	No	Admitted	NA	NA	NA	2–7 days	Admitted to ward	Little or no disability
15–24	Female	Married/Partnered	Primary	Manual/Farming	Urban	Motorcyle_Occupant	Travelling	Not available	No	NA	None	Not injured	Not injured	Injured	Not injured	Not injured	Injured	No	Admitted	NA	NA	NA	2–7 days	Admitted to ward	Little or no disability
35–44	Male	Married/Partnered	Primary	Manual/Farming	Rural	Motorcyle_Occupant	Travelling	Available but not used	No	NA	One severe	Not injured	Not injured	Not injured	Not injured	Not injured	Injured	No	Admitted	NA	NA	NA	8–30 days	Admitted to ward	Minor disability
25–34	Female	Married/Partnered	Secondary	Unemployed/Other	Rural	Motorcyle_Occupant	Sports	Not available	No	NA	One severe	Not injured	Not injured	Not injured	Not injured	Not injured	Injured	No	Admitted	NA	NA	NA	8–30 days	Admitted to ward	Minor disability
25–34	Male	Married/Partnered	No formal education	White-collar/Low exposure	Rural	Motorcyle_Occupant	Travelling	Available but not used	No	1–5 hours	Multiple severe	Not injured	Injured	Injured	Not injured	Not injured	Not injured	No	Admitted	NA	NA	NA	2–7 days	Admitted to ward	Deceased
45–59	Male	Married/Partnered	Secondary	Manual/Farming	Rural	Motorcyle_Occupant	Travelling	Available but not used	No	<1 hour	Multiple severe	Not injured	Not injured	Not injured	Not injured	Not injured	Not injured	No	Not admitted	NA	NA	NA	NA	Transferred	NA
35–44	Male	Single	Secondary	Manual/Farming	Urban	Motorcyle_Occupant	Work	Availabe used	No	1–5 hours	One severe	Not injured	Not injured	Not injured	Not injured	Not injured	Injured	No	Admitted	NA	NA	NA	>30 days	Admitted to ward	Minor disability
60+	Female	Married/Partnered	NA	Non-employed/Household	Rural	Motorcyle_Occupant	Travelling	Not available	NA	NA	One severe	Not injured	Not injured	Not injured	Not injured	Not injured	Not injured	No	Admitted	NA	NA	NA	8–30 days	Admitted to ward	Minor disability
35–44	Male	Married/Partnered	Secondary	White-collar/Low exposure	Rural	Motorcyle_Occupant	Leisure	Available but not used	No	1–5 hours	One severe	Not injured	Injured	Not injured	Not injured	Not injured	Not injured	No	Admitted	NA	NA	NA	2–7 days	Admitted to ward	Minor disability
25–34	Male	Married/Partnered	No formal education	Manual/Farming	Rural	Motorcyle_Occupant	Work	Not available	No	?24 hours	Multiple severe	Not injured	Not injured	Not injured	Injured	Injured	Not injured	No	Admitted	NA	NA	Yes	8–30 days	Admitted to ICU	Minor disability
45–59	Male	Married/Partnered	Secondary	White-collar/Low exposure	Urban	Motorcyle_Occupant	Leisure	Available but not used	No	NA	One severe	Not injured	Not injured	Not injured	Not injured	Not injured	Injured	No	Admitted	NA	NA	NA	2–7 days	Emergency ward observation	Minor disability
25–34	Male	Married/Partnered	University	Non-employed/Household	Urban	Motorcyle_Occupant	Leisure	Available but not used	No	NA	None	Not injured	Not injured	Injured	Not injured	Not injured	Injured	No	Admitted	NA	NA	NA	2–7 days	Emergency ward observation	Minor disability
35–44	Male	Single	Secondary	Manual/Farming	Urban	Motorcyle_Occupant	Leisure	Available but not used	No	NA	None	Not injured	Not injured	Not injured	Not injured	Not injured	Not injured	No	Not admitted	NA	NA	NA	NA	Left against medical advice	NA
60+	Male	Married/Partnered	No formal education	Manual/Farming	Rural	Motorcyle_Occupant	Leisure	Not available	No	NA	Multiple severe	Not injured	Not injured	Injured	Not injured	Not injured	Injured	No	Admitted	NA	NA	NA	8–30 days	Admitted to ICU	Deceased
35–44	Male	Married/Partnered	Secondary	Unemployed/Other	Urban	Motorcyle_Occupant	Travelling	Not available	No	NA	One severe	Not injured	Not injured	Injured	Not injured	Not injured	Not injured	No	Admitted	NA	NA	NA	2–7 days	Admitted to ward	Minor disability
15–24	Female	Single	Secondary	Non-employed/Household	Rural	Motorcyle_Occupant	Leisure	Available but not used	No	NA	One severe	Not injured	Not injured	Not injured	Not injured	Not injured	Injured	No	Admitted	NA	NA	NA	8–30 days	Admitted to ward	Minor disability
35–44	Male	Married/Partnered	Secondary	Manual/Farming	Rural	Motorcyle_Occupant	Travelling	Availabe used	No	1–5 hours	One severe	Not injured	Not injured	Not injured	Not injured	Not injured	Injured	No	Admitted	NA	NA	NA	2–7 days	Admitted to ward	Minor disability
60+	Male	Married/Partnered	Primary	Unemployed/Other	Urban	Motorcyle_Occupant	Travelling	Not available	No	1–5 hours	Multiple severe	Not injured	Not injured	Not injured	Injured	Not injured	Not injured	No	Admitted	NA	NA	NA	2–7 days	Admitted to ward	Minor disability
45–59	Male	Married/Partnered	Primary	White-collar/Low exposure	Urban	Motorcyle_Occupant	Work	Available but not used	No	1–5 hours	One severe	Not injured	Not injured	Not injured	Not injured	Not injured	Not injured	No	Admitted	NA	NA	NA	8–30 days	Admitted to ward	Minor disability
25–34	Male	Single	Secondary	White-collar/Low exposure	Urban	Motorcyle_Occupant	Work	Available but not used	No	NA	Multiple severe	Not injured	Not injured	Not injured	Not injured	Not injured	Injured	No	Admitted	NA	NA	NA	8–30 days	Admitted to ward	Minor disability
15–24	Male	Single	Secondary	White-collar/Low exposure	Urban	Motorcyle_Occupant	Leisure	Not available	No	<1 hour	One severe	Not injured	Not injured	Not injured	Not injured	Not injured	Not injured	No	Not admitted	NA	NA	NA	NA	Left against medical advice	NA
25–34	Male	Single	Secondary	Manual/Farming	Urban	Motorcyle_Occupant	Leisure	Not available	No	NA	None	Not injured	Not injured	Not injured	Not injured	Not injured	Not injured	No	Not admitted	NA	NA	NA	NA	Left against medical advice	NA
25–34	Male	Married/Partnered	Secondary	Unemployed/Other	Urban	Motorcyle_Occupant	Travelling	Available but not used	No	6–23 hours	One severe	Not injured	Not injured	Not injured	Not injured	Not injured	Injured	No	Admitted	NA	NA	NA	8–30 days	Admitted to ward	Minor disability
35–44	Male	Married/Partnered	Secondary	White-collar/Low exposure	Rural	Motorcyle_Occupant	Leisure	Available but not used	No	NA	One severe	Not injured	Not injured	Not injured	Injured	Not injured	Injured	No	Admitted	NA	NA	NA	2–7 days	Emergency ward observation	Major disability
15–24	Male	Single	Secondary	White-collar/Low exposure	Urban	Motorcyle_Occupant	Work	Not available	No	1–5 hours	Multiple severe	Not injured	Injured	Not injured	Not injured	Not injured	Injured	No	Admitted	NA	NA	NA	>30 days	Admitted to ward	Minor disability
25–34	Male	Married/Partnered	Secondary	White-collar/Low exposure	Urban	Motorcyle_Occupant	Travelling	Availabe used	No	NA	Multiple severe	Not injured	Not injured	Not injured	Not injured	Not injured	Not injured	No	Not admitted	NA	NA	NA	NA	Transferred	NA
15–24	Male	Single	No formal education	Manual/Farming	Rural	Motorcyle_Occupant	Leisure	Not available	NA	NA	Multiple severe	Not injured	Injured	Injured	Not injured	Not injured	Not injured	No	Admitted	NA	NA	NA	2–7 days	Admitted to ICU	Deceased
0–14	Female	Single	Primary	Non-employed/Household	Rural	Motorcyle_Occupant	Travelling	Not available	No	NA	One severe	Not injured	Not injured	Not injured	Not injured	Not injured	Not injured	No	Not admitted	NA	NA	NA	NA	Transferred	NA
25–34	Male	Single	Secondary	White-collar/Low exposure	Rural	Motorcyle_Occupant	Travelling	Not available	No	NA	One severe	Not injured	Not injured	Not injured	Not injured	Not injured	Not injured	No	Not admitted	NA	NA	NA	NA	Transferred	NA
35–44	Male	Married/Partnered	University	White-collar/Low exposure	Urban	Motorcyle_Occupant	Work	Available but not used	Yes	<1 hour	None	Not injured	Injured	Injured	Injured	Injured	Not injured	No	Admitted	NA	NA	NA	8–30 days	Admitted to ward	Little or no disability
35–44	Male	Single	Secondary	White-collar/Low exposure	Urban	Motorcyle_Occupant	Leisure	Available but not used	No	?24 hours	One severe	Not injured	Not injured	Injured	Not injured	Injured	Injured	No	Admitted	NA	NA	NA	8–30 days	Admitted to ward	Little or no disability
15–24	Male	Single	Secondary	Manual/Farming	Urban	Motorcyle_Occupant	Work	Available but not used	No	NA	Multiple severe	Not injured	Not injured	Not injured	Injured	Not injured	Not injured	No	Admitted	NA	NA	Yes	8–30 days	Admitted to ward	Deceased
35–44	Male	Married/Partnered	Secondary	Manual/Farming	Rural	Motorcyle_Occupant	Leisure	Available but not used	Yes	NA	NA	Not injured	Not injured	Not injured	Not injured	Not injured	Not injured	No	Not admitted	NA	NA	NA	NA	NA	NA
35–44	Male	Married/Partnered	Secondary	Manual/Farming	Rural	Motorcyle_Occupant	NA	Available but not used	NA	NA	NA	Not injured	Not injured	Not injured	Not injured	Not injured	Not injured	No	Not admitted	NA	NA	NA	NA	NA	NA
35–44	Male	Married/Partnered	Secondary	Manual/Farming	Rural	Motorcyle_Occupant	Leisure	Available but not used	Yes	NA	Multiple severe	Not injured	Injured	Not injured	Not injured	Not injured	Injured	No	Admitted	No	NA	NA	2–7 days	Admitted to ward	Major disability
45–59	Male	Married/Partnered	Secondary	White-collar/Low exposure	Rural	Motorcyle_Occupant	Travelling	Available but not used	No	NA	One severe	Not injured	Not injured	Not injured	Not injured	Not injured	Injured	No	Admitted	NA	NA	NA	2–7 days	Admitted to ward	Minor disability
15–24	Male	Single	Secondary	Non-employed/Household	Urban	Motorcyle_Occupant	Leisure	Available but not used	No	NA	One severe	Not injured	Not injured	Not injured	Not injured	Not injured	Injured	No	Admitted	NA	NA	NA	8–30 days	Admitted to ward	Minor disability
35–44	Male	Married/Partnered	Secondary	White-collar/Low exposure	Urban	Motorcyle_Occupant	Leisure	Available but not used	No	NA	One severe	Not injured	Not injured	Not injured	Not injured	Not injured	Injured	No	Admitted	NA	NA	NA	2–7 days	Admitted to ward	Minor disability
60+	Female	Married/Partnered	Primary	White-collar/Low exposure	Urban	Motorcyle_Occupant	Leisure	Available but not used	No	NA	Multiple severe	Not injured	Not injured	Not injured	Not injured	Not injured	Injured	No	Admitted	NA	NA	NA	8–30 days	Admitted to ward	Minor disability
35–44	Male	Married/Partnered	Secondary	White-collar/Low exposure	Urban	Motorcyle_Occupant	Leisure	Not available	Yes	?24 hours	One severe	Not injured	Not injured	Injured	Not injured	Not injured	Not injured	No	Admitted	NA	Yes	NA	8–30 days	Admitted to ward	Minor disability
45–59	Male	Married/Partnered	Primary	Manual/Farming	Rural	Motorcyle_Occupant	Travelling	Available but not used	No	<1 hour	One severe	Not injured	Not injured	Not injured	Not injured	Injured	Not injured	No	Admitted	NA	NA	NA	8–30 days	Admitted to ward	Major disability
35–44	Male	Married/Partnered	Secondary	Manual/Farming	Urban	Motorcyle_Occupant	Leisure	Available but not used	No	NA	One severe	Not injured	Injured	Not injured	Not injured	Not injured	Not injured	No	Admitted	NA	NA	NA	2–7 days	Admitted to ward	Minor disability
25–34	Male	Married/Partnered	Primary	Manual/Farming	Rural	Motorcyle_Occupant	Travelling	Available but not used	No	NA	None	Not injured	Injured	Injured	Injured	Not injured	Injured	No	Admitted	NA	NA	NA	2–7 days	Emergency ward observation	Minor disability
25–34	Male	Single	Primary	Manual/Farming	Urban	Motorcyle_Occupant	Work	Available but not used	No	NA	Multiple severe	Not injured	Not injured	Not injured	Not injured	Not injured	Not injured	No	Not admitted	NA	NA	NA	NA	Died	NA
25–34	Male	Married/Partnered	Secondary	Manual/Farming	Urban	Motorcyle_Occupant	Leisure	Not available	Yes	?24 hours	Multiple severe	Not injured	Not injured	Not injured	Not injured	Not injured	Not injured	No	Not admitted	NA	NA	NA	NA	Admitted to ward	NA
35–44	Male	Single	Secondary	White-collar/Low exposure	Urban	Motorcyle_Occupant	Work	Not available	No	<1 hour	One severe	Not injured	Not injured	Not injured	Not injured	Not injured	Not injured	No	Not admitted	NA	NA	NA	NA	Left against medical advice	NA
35–44	Male	Married/Partnered	Secondary	Manual/Farming	Urban	Motorcyle_Occupant	Work	Available but not used	NA	NA	One severe	Not injured	Injured	Injured	Not injured	Not injured	Injured	No	Admitted	NA	NA	NA	2–7 days	Admitted to ward	Minor disability
35–44	Male	Married/Partnered	Secondary	Manual/Farming	Urban	Motorcyle_Occupant	Travelling	Available but not used	No	NA	One severe	Not injured	Not injured	Not injured	Not injured	Not injured	Injured	No	Admitted	NA	NA	NA	8–30 days	Emergency ward observation	Minor disability
15–24	Male	Single	Secondary	Non-employed/Household	Urban	Motorcyle_Occupant	Leisure	Not available	No	NA	Multiple severe	Not injured	Not injured	Injured	Not injured	Not injured	Injured	No	Admitted	NA	NA	NA	2–7 days	Admitted to ward	Minor disability
15–24	Male	Single	Secondary	Non-employed/Household	Urban	Motorcyle_Occupant	Travelling	Not available	No	NA	One severe	Not injured	Not injured	Not injured	Not injured	Not injured	Not injured	No	Not admitted	NA	NA	NA	NA	NA	NA
35–44	Male	Single	Secondary	Manual/Farming	Urban	Motorcyle_Occupant	Travelling	Available but not used	No	<1 hour	One severe	Not injured	Not injured	Not injured	Not injured	Not injured	Injured	No	Admitted	NA	NA	NA	2–7 days	Admitted to ward	Major disability
15–24	Male	Single	Secondary	Manual/Farming	Rural	Motorcyle_Occupant	Work	Not available	No	<1 hour	One severe	Not injured	Not injured	Not injured	Not injured	Not injured	Injured	No	Admitted	NA	NA	NA	2–7 days	Admitted to ward	Major disability
35–44	Female	Single	University	White-collar/Low exposure	Urban	Motorcyle_Occupant	Leisure	Not available	No	1–5 hours	None	Not injured	Not injured	Not injured	Not injured	Not injured	Injured	No	Admitted	NA	NA	NA	2–7 days	Admitted to ward	Minor disability
25–34	Male	Single	Secondary	Manual/Farming	Urban	Motorcyle_Occupant	Work	Not available	NA	NA	None	Not injured	Not injured	Not injured	Not injured	Not injured	Not injured	No	Not admitted	NA	NA	NA	NA	Left against medical advice	NA
35–44	Male	Single	Primary	Manual/Farming	Urban	Motorcyle_Occupant	Work	Available but not used	No	1–5 hours	None	Not injured	Not injured	Not injured	Not injured	Not injured	Not injured	No	Not admitted	NA	NA	NA	NA	Left against medical advice	NA
15–24	Female	Single	Secondary	Manual/Farming	Urban	Motorcyle_Occupant	Leisure	Not available	NA	<1 hour	None	Not injured	Not injured	Not injured	Not injured	Not injured	Not injured	No	Not admitted	NA	NA	NA	NA	Left against medical advice	NA
35–44	Male	Married/Partnered	Secondary	Manual/Farming	Urban	Motorcyle_Occupant	NA	NA	NA	NA	None	Not injured	Not injured	Injured	Not injured	Not injured	Injured	No	Admitted	NA	NA	NA	2–7 days	Admitted to ward	Little or no disability
45–59	Male	Single	Primary	Manual/Farming	Urban	Motorcyle_Occupant	Travelling	Not available	No	<1 hour	One severe	Not injured	Not injured	Not injured	Not injured	Not injured	Injured	No	Admitted	NA	NA	NA	0–1 days	Admitted to ward	Major disability
25–34	Female	Single	Secondary	Manual/Farming	Urban	Motorcyle_Occupant	Travelling	Not available	No	1–5 hours	One severe	Not injured	Not injured	Not injured	Not injured	Injured	Not injured	No	Admitted	NA	NA	NA	2–7 days	Admitted to ward	Minor disability
15–24	Male	Single	Primary	Manual/Farming	Urban	Motorcyle_Occupant	Work	Not available	Yes	NA	None	Not injured	Not injured	Not injured	Not injured	Not injured	Not injured	No	Not admitted	NA	NA	NA	NA	Left against medical advice	NA
25–34	Male	Single	Secondary	Manual/Farming	Urban	Motorcyle_Occupant	Work	Not available	No	NA	None	Not injured	Not injured	Not injured	Not injured	Not injured	Not injured	No	Admitted	NA	NA	NA	0–1 days	Admitted to ward	Little or no disability
35–44	Female	Previously married	Primary	White-collar/Low exposure	Urban	Motorcyle_Occupant	Travelling	Not available	No	NA	One severe	Not injured	Not injured	Not injured	Not injured	Not injured	Injured	No	Admitted	NA	NA	NA	0–1 days	Admitted to ward	Minor disability
25–34	Male	Single	NA	Manual/Farming	Urban	Motorcyle_Occupant	NA	NA	NA	NA	None	Not injured	Not injured	Not injured	Not injured	Not injured	Not injured	No	Not admitted	NA	NA	NA	NA	Left against medical advice	NA
15–24	Male	Single	Secondary	Manual/Farming	Urban	Motorcyle_Occupant	Work	Not available	No	NA	Multiple severe	Not injured	Injured	Not injured	Not injured	Not injured	Not injured	No	Admitted	NA	NA	NA	2–7 days	Admitted to ward	Minor disability
15–24	Male	Single	Primary	Manual/Farming	Urban	Motorcyle_Occupant	NA	Availabe used	NA	NA	None	Not injured	Not injured	Not injured	Not injured	Not injured	Not injured	No	Not admitted	NA	NA	NA	NA	NA	NA
25–34	Male	Single	University	Unemployed/Other	Urban	Motorcyle_Occupant	Leisure	Available but not used	Yes	<1 hour	One severe	Not injured	Not injured	Not injured	Not injured	Not injured	Not injured	No	Not admitted	NA	NA	NA	NA	NA	NA
15–24	Male	Single	Secondary	Non-employed/Household	Urban	Motorcyle_Occupant	NA	Available but not used	NA	<1 hour	Multiple severe	Not injured	Injured	Injured	Not injured	Not injured	Injured	No	Admitted	NA	NA	NA	2–7 days	Admitted to ward	Minor disability
15–24	Male	Single	Secondary	Unemployed/Other	Urban	Motorcyle_Occupant	Work	Not available	No	NA	None	Not injured	Not injured	Not injured	Not injured	Not injured	Injured	No	Admitted	NA	NA	NA	2–7 days	NA	Minor disability
25–34	Male	Married/Partnered	NA	Manual/Farming	Urban	Motorcyle_Occupant	Work	Not available	NA	NA	Multiple severe	Not injured	Not injured	Not injured	Not injured	Not injured	Injured	No	Admitted	NA	NA	NA	2–7 days	Admitted to ward	Major disability
25–34	Male	Married/Partnered	Secondary	White-collar/Low exposure	Urban	Motorcyle_Occupant	Work	Not available	No	NA	None	Not injured	Not injured	Not injured	Not injured	Not injured	Injured	No	Admitted	NA	NA	NA	2–7 days	Admitted to ward	NA
25–34	Female	Single	NA	Manual/Farming	Urban	Motorcyle_Occupant	NA	NA	NA	NA	None	Not injured	Not injured	Injured	Not injured	Not injured	Not injured	No	Admitted	NA	NA	NA	2–7 days	Admitted to ward	Little or no disability
45–59	Male	NA	NA	Manual/Farming	Rural	Motorcyle_Occupant	NA	NA	NA	NA	One severe	Not injured	Not injured	Not injured	Not injured	Not injured	Not injured	No	Not admitted	NA	NA	NA	NA	Died	NA
15–24	Male	Single	Secondary	Manual/Farming	Rural	Motorcyle_Occupant	Travelling	Availabe used	Yes	NA	Multiple severe	Not injured	Not injured	Not injured	Not injured	Not injured	Not injured	Yes	Not admitted	NA	NA	NA	NA	Transferred	NA
35–44	Male	Married/Partnered	NA	Manual/Farming	Urban	Motorcyle_Occupant	Work	Not available	NA	NA	None	Not injured	Not injured	Not injured	Not injured	Not injured	Injured	No	Admitted	NA	NA	NA	2–7 days	Admitted to ward	Major disability
15–24	Male	Married/Partnered	NA	Manual/Farming	Urban	Motorcyle_Occupant	Work	NA	NA	NA	None	Not injured	Not injured	Not injured	Not injured	Not injured	Not injured	No	Not admitted	NA	NA	NA	NA	Left against medical advice	NA
35–44	Male	Married/Partnered	NA	White-collar/Low exposure	Urban	Motorcyle_Occupant	NA	NA	NA	NA	One severe	Not injured	Not injured	Not injured	Not injured	Not injured	Not injured	No	Not admitted	NA	NA	NA	NA	Left against medical advice	NA
15–24	Male	Single	NA	Manual/Farming	Urban	Motorcyle_Occupant	NA	NA	NA	NA	None	Not injured	Not injured	Not injured	Not injured	Not injured	Not injured	No	Not admitted	NA	NA	NA	NA	Left against medical advice	NA
25–34	Male	Married/Partnered	Secondary	White-collar/Low exposure	Rural	Motorcyle_Occupant	Work	Not available	No	NA	None	Not injured	Injured	Injured	Not injured	Not injured	Not injured	Yes	Admitted	NA	NA	NA	8–30 days	Admitted to ward	Minor disability
60+	Female	Single	Secondary	White-collar/Low exposure	Urban	Motorcyle_Occupant	Travelling	Not available	No	<1 hour	One severe	Not injured	Not injured	Not injured	Not injured	Not injured	Injured	No	Admitted	NA	NA	NA	8–30 days	Admitted to ward	Major disability
35–44	Male	Married/Partnered	Secondary	Manual/Farming	Urban	Motorcyle_Occupant	Leisure	Available but not used	No	NA	NA	Not injured	Not injured	Not injured	Not injured	Not injured	Not injured	No	Admitted	NA	NA	NA	2–7 days	Admitted to ward	Major disability
45–59	Female	Married/Partnered	Secondary	Manual/Farming	Urban	Motorcyle_Occupant	Leisure	Not available	NA	NA	Multiple severe	Not injured	Not injured	Not injured	Not injured	Not injured	Injured	No	Admitted	NA	NA	NA	8–30 days	Admitted to ward	Minor disability
35–44	Male	Married/Partnered	Primary	Manual/Farming	Urban	Motorcyle_Occupant	Travelling	Not available	No	NA	One severe	Not injured	Not injured	Not injured	Not injured	Not injured	Injured	No	Admitted	NA	NA	NA	0–1 days	Admitted to ward	Major disability
35–44	Male	Single	Primary	Manual/Farming	Urban	Motorcyle_Occupant	NA	Not available	No	NA	None	Not injured	Injured	Injured	Not injured	Not injured	Injured	No	Admitted	NA	NA	NA	8–30 days	Admitted to ward	Minor disability
15–24	Male	Single	NA	Manual/Farming	Urban	Motorcyle_Occupant	NA	NA	NA	NA	Multiple severe	Not injured	Not injured	Not injured	Not injured	Not injured	Not injured	No	Not admitted	NA	NA	NA	NA	Died	NA
35–44	Male	NA	NA	Manual/Farming	Urban	Motorcyle_Occupant	Work	NA	NA	NA	Multiple severe	Not injured	Not injured	Not injured	Not injured	Not injured	Not injured	No	Not admitted	NA	NA	NA	NA	Died	NA
45–59	Male	Married/Partnered	Secondary	White-collar/Low exposure	Urban	Motorcyle_Occupant	Travelling	Not available	Yes	NA	None	Injured	Injured	Injured	Not injured	Not injured	Injured	No	Admitted	NA	NA	NA	2–7 days	Admitted to ward	Little or no disability
15–24	Male	Single	Secondary	Non-employed/Household	Urban	Motorcyle_Occupant	Leisure	Available but not used	No	NA	One severe	Not injured	Not injured	Not injured	Not injured	Not injured	Injured	No	Admitted	NA	NA	NA	8–30 days	Directly to OR	Minor disability
35–44	Male	Single	Primary	Manual/Farming	Urban	Motorcyle_Occupant	NA	Not available	NA	6–23 hours	One severe	Not injured	Not injured	Injured	Injured	Not injured	Injured	No	Admitted	NA	NA	NA	8–30 days	Admitted to ward	Minor disability
15–24	Male	Single	Secondary	Manual/Farming	Urban	Motorcyle_Occupant	Travelling	Not available	No	NA	Multiple severe	Not injured	Not injured	Not injured	Not injured	Not injured	Injured	No	Admitted	NA	NA	NA	2–7 days	Admitted to ward	Major disability
25–34	Male	Married/Partnered	Secondary	White-collar/Low exposure	Urban	Motorcyle_Occupant	Travelling	Not available	No	NA	One severe	Injured	Injured	Injured	Not injured	Not injured	Injured	No	Admitted	NA	NA	NA	2–7 days	NA	Minor disability
25–34	Female	Married/Partnered	NA	Manual/Farming	Urban	Motorcyle_Occupant	Travelling	Available but not used	No	NA	Multiple severe	Not injured	Injured	Injured	Not injured	Not injured	Injured	No	Admitted	NA	NA	NA	0–1 days	Admitted to ward	Deceased
15–24	Male	Single	Secondary	Non-employed/Household	Urban	Motorcyle_Occupant	Work	Not available	No	NA	One severe	Not injured	Injured	Injured	Injured	Not injured	Injured	No	Admitted	NA	NA	NA	2–7 days	Admitted to ward	Little or no disability
35–44	Male	Married/Partnered	University	White-collar/Low exposure	Urban	Motorcyle_Occupant	Work	Not available	No	NA	One severe	Not injured	Injured	Injured	Not injured	Not injured	Injured	No	Admitted	NA	NA	NA	8–30 days	Admitted to ward	Little or no disability
15–24	Male	Single	Secondary	Non-employed/Household	Urban	Motorcyle_Occupant	Leisure	NA	No	NA	One severe	Not injured	Not injured	Injured	Not injured	Not injured	Not injured	No	Admitted	NA	NA	NA	8–30 days	Admitted to ward	Deceased
25–34	Male	Married/Partnered	Secondary	Manual/Farming	Urban	Motorcyle_Occupant	Leisure	Not available	Yes	NA	Multiple severe	Not injured	Injured	Injured	Injured	Not injured	Not injured	No	Admitted	NA	NA	NA	2–7 days	Left against medical advice	NA
25–34	Male	Married/Partnered	Secondary	White-collar/Low exposure	Urban	Motorcyle_Occupant	Travelling	Not available	No	1–5 hours	One severe	Not injured	Injured	Injured	Not injured	Not injured	Injured	No	Admitted	Yes	Yes	NA	2–7 days	Admitted to ward	Minor disability
35–44	Female	Married/Partnered	Secondary	Manual/Farming	Urban	Motorcyle_Occupant	NA	Not available	NA	<1 hour	None	Not injured	Not injured	Not injured	Not injured	Injured	Injured	No	Admitted	NA	NA	NA	8–30 days	Admitted to ward	Minor disability
25–34	Female	Single	University	White-collar/Low exposure	Urban	Motorcyle_Occupant	Travelling	Not available	No	<1 hour	None	Injured	Injured	Injured	Not injured	Injured	Injured	No	Admitted	NA	NA	NA	2–7 days	Admitted to ward	Little or no disability
35–44	Male	Married/Partnered	No formal education	Manual/Farming	Urban	Motorcyle_Occupant	Work	Not available	No	NA	None	Not injured	Not injured	Injured	Not injured	Not injured	Not injured	No	Admitted	NA	NA	NA	2–7 days	Admitted to ward	Little or no disability
0–14	Male	Single	Secondary	Unemployed/Other	Rural	Motorcyle_Occupant	Travelling	Available but not used	No	NA	Multiple severe	Not injured	Not injured	Not injured	Not injured	Not injured	Not injured	No	Admitted	NA	NA	NA	2–7 days	Admitted to ward	Minor disability
25–34	Male	Married/Partnered	NA	Manual/Farming	Urban	Motorcyle_Occupant	NA	NA	NA	<1 hour	None	Not injured	Not injured	Not injured	Not injured	Not injured	Not injured	No	Not admitted	NA	NA	NA	NA	Left against medical advice	NA
0–14	Female	Single	Secondary	Unemployed/Other	Rural	Motorcyle_Occupant	Travelling	Available but not used	No	NA	Multiple severe	Not injured	Not injured	Not injured	Not injured	Not injured	Not injured	No	Admitted	NA	NA	NA	2–7 days	Admitted to ward	Minor disability
25–34	Male	Single	NA	Non-employed/Household	Urban	Motorcyle_Occupant	NA	NA	NA	NA	Multiple severe	Not injured	Not injured	Not injured	Not injured	Not injured	Not injured	No	Not admitted	NA	NA	NA	NA	Died	NA
35–44	Male	Single	NA	Manual/Farming	Urban	Motorcyle_Occupant	NA	NA	NA	NA	None	Not injured	Not injured	Not injured	Not injured	Not injured	Injured	No	Admitted	NA	NA	NA	2–7 days	Admitted to ward	Minor disability
25–34	Male	Married/Partnered	Secondary	Manual/Farming	Urban	Motorcyle_Occupant	Leisure	Not available	No	NA	One severe	Injured	Injured	Not injured	Not injured	Not injured	Not injured	No	Admitted	NA	NA	NA	2–7 days	Admitted to ward	Minor disability
45–59	Male	Married/Partnered	NA	Unemployed/Other	Urban	Motorcyle_Occupant	NA	NA	NA	NA	One severe	Not injured	Not injured	Not injured	Not injured	Not injured	Injured	No	Admitted	NA	NA	NA	2–7 days	Admitted to ward	Minor disability
15–24	Male	Single	NA	Manual/Farming	Urban	Motorcyle_Occupant	NA	NA	NA	NA	One severe	Not injured	Not injured	Not injured	Not injured	Not injured	Not injured	No	Not admitted	NA	NA	NA	NA	Died	NA
15–24	Male	Single	NA	White-collar/Low exposure	Urban	Motorcyle_Occupant	Work	Not available	NA	NA	Multiple severe	Not injured	Not injured	Not injured	Not injured	Not injured	Not injured	No	Not admitted	NA	NA	NA	NA	Died	NA
45–59	Male	Married/Partnered	No formal education	Manual/Farming	Urban	Motorcyle_Occupant	Work	Not available	No	NA	One severe	Not injured	Not injured	Not injured	Not injured	Not injured	Injured	No	Admitted	NA	NA	NA	2–7 days	Admitted to ward	Major disability
45–59	Female	Married/Partnered	University	White-collar/Low exposure	Urban	Motorcyle_Occupant	NA	Not available	NA	NA	One severe	Not injured	Injured	Not injured	Not injured	Not injured	Injured	No	Admitted	NA	NA	NA	2–7 days	Admitted to ward	Major disability
25–34	Male	Single	Primary	Manual/Farming	Urban	Motorcyle_Occupant	NA	Not available	No	NA	None	Not injured	Not injured	Not injured	Injured	Not injured	Injured	No	Admitted	NA	NA	NA	0–1 days	Emergency ward observation	Little or no disability
45–59	Male	Previously married	Secondary	Manual/Farming	Rural	Motorcyle_Occupant	Travelling	Not available	Yes	NA	None	Injured	Not injured	Not injured	Not injured	Not injured	Injured	No	Admitted	NA	NA	NA	8–30 days	Admitted to ward	Major disability
15–24	Male	Married/Partnered	Secondary	Manual/Farming	Urban	Motorcyle_Occupant	Work	Not available	No	NA	One severe	Not injured	Not injured	Injured	Not injured	Not injured	Injured	No	Admitted	NA	NA	NA	8–30 days	Admitted to ward	Minor disability
35–44	Female	Married/Partnered	Secondary	Manual/Farming	Urban	Motorcyle_Occupant	Work	Not available	No	NA	One severe	Not injured	Not injured	Not injured	Not injured	Not injured	Injured	No	Admitted	NA	NA	NA	8–30 days	Admitted to ward	Minor disability
15–24	Male	Married/Partnered	No formal education	Manual/Farming	Urban	Motorcyle_Occupant	Work	Not available	No	NA	Multiple severe	Injured	Injured	Not injured	Not injured	Not injured	Not injured	No	Admitted	NA	NA	NA	8–30 days	Admitted to ward	Minor disability
35–44	Female	Single	NA	Unemployed/Other	Urban	Motorcyle_Occupant	Work	NA	NA	?24 hours	One severe	Not injured	Injured	Injured	Not injured	Not injured	Not injured	No	Admitted	NA	NA	NA	2–7 days	Admitted to ward	Little or no disability
15–24	Male	Married/Partnered	Secondary	Manual/Farming	Urban	Motorcyle_Occupant	Work	Not available	No	NA	None	Not injured	Not injured	Injured	Not injured	Not injured	Injured	No	Admitted	NA	NA	NA	0–1 days	Admitted to ward	Minor disability
35–44	Male	Single	Primary	Manual/Farming	Urban	Motorcyle_Occupant	Work	Not available	No	NA	None	Not injured	Not injured	Injured	Not injured	Not injured	Not injured	No	Admitted	NA	NA	NA	2–7 days	Admitted to ward	Little or no disability
15–24	Female	Single	Secondary	Non-employed/Household	Urban	Motorcyle_Occupant	Travelling	Available but not used	No	<1 hour	None	Not injured	Not injured	Injured	Not injured	Injured	Injured	No	Admitted	NA	NA	NA	2–7 days	Admitted to ward	Little or no disability
45–59	Male	NA	NA	Manual/Farming	NA	Motorcyle_Occupant	NA	NA	NA	NA	None	Not injured	Not injured	Not injured	Not injured	Not injured	Not injured	No	Not admitted	NA	NA	NA	NA	Left against medical advice	NA
15–24	Male	Single	No formal education	White-collar/Low exposure	Urban	Motorcyle_Occupant	Travelling	Not available	No	NA	None	Not injured	Not injured	Not injured	Not injured	Not injured	Not injured	No	Not admitted	NA	NA	NA	NA	Left against medical advice	NA
35–44	Male	Married/Partnered	NA	White-collar/Low exposure	Urban	Motorcyle_Occupant	NA	NA	NA	<1 hour	One severe	Not injured	Not injured	Not injured	Not injured	Not injured	Not injured	No	Not admitted	NA	NA	NA	NA	Left against medical advice	NA
15–24	Male	Single	No formal education	Manual/Farming	Rural	Motorcyle_Occupant	Work	Not available	No	1–5 hours	None	Not injured	Not injured	Not injured	Not injured	Not injured	Not injured	No	Not admitted	NA	NA	NA	NA	Left against medical advice	NA
25–34	Male	Single	Primary	Manual/Farming	Urban	Motorcyle_Occupant	Travelling	Not available	Yes	NA	None	Not injured	Injured	Injured	Not injured	Not injured	Injured	No	Admitted	NA	NA	NA	8–30 days	Admitted to ward	Little or no disability
45–59	Male	Married/Partnered	Primary	Manual/Farming	Urban	Motorcyle_Occupant	Travelling	Not available	No	<1 hour	One severe	Not injured	Injured	Injured	Injured	Not injured	Not injured	No	Admitted	NA	NA	NA	2–7 days	Admitted to ward	Little or no disability
35–44	Male	Married/Partnered	Secondary	Manual/Farming	Urban	Motorcyle_Occupant	Travelling	Not available	No	NA	One severe	Not injured	Not injured	Injured	Not injured	Injured	Not injured	No	Admitted	NA	NA	NA	8–30 days	Admitted to ward	Little or no disability
15–24	Male	Single	NA	Manual/Farming	Urban	Motorcyle_Occupant	NA	NA	NA	6–23 hours	None	Not injured	Not injured	Not injured	Not injured	Not injured	Not injured	No	Not admitted	NA	NA	NA	NA	Left against medical advice	NA
45–59	Female	Married/Partnered	NA	Manual/Farming	Urban	Motorcyle_Occupant	NA	NA	NA	1–5 hours	None	Not injured	Not injured	Not injured	Not injured	Not injured	Not injured	No	Not admitted	NA	NA	NA	NA	Left against medical advice	NA
45–59	Male	Married/Partnered	Secondary	Manual/Farming	Urban	Motorcyle_Occupant	Travelling	Available but not used	No	<1 hour	One severe	Not injured	Injured	Not injured	Not injured	Not injured	Injured	No	Admitted	NA	NA	NA	2–7 days	Admitted to ward	Little or no disability
25–34	Male	Married/Partnered	No formal education	Manual/Farming	Rural	Motorcyle_Occupant	Work	Not available	No	6–23 hours	One severe	Injured	Injured	Not injured	Not injured	Not injured	Not injured	No	Admitted	NA	NA	NA	2–7 days	Admitted to ward	Minor disability
25–34	Male	Single	NA	Manual/Farming	Urban	Motorcyle_Occupant	NA	NA	NA	<1 hour	None	Not injured	Not injured	Not injured	Not injured	Not injured	Not injured	No	Not admitted	NA	NA	NA	NA	Left against medical advice	NA
15–24	Male	Single	NA	Manual/Farming	Urban	Motorcyle_Occupant	NA	Not available	NA	NA	None	Not injured	Not injured	Not injured	Not injured	Not injured	Not injured	No	Not admitted	NA	NA	NA	NA	Left against medical advice	NA
25–34	Male	Single	NA	Manual/Farming	Urban	Motorcyle_Occupant	Work	Not available	No	1–5 hours	None	Not injured	Not injured	Not injured	Not injured	Injured	Not injured	No	Admitted	NA	NA	NA	0–1 days	Admitted to ward	Little or no disability
35–44	Male	Single	Secondary	Manual/Farming	Urban	Motorcyle_Occupant	Travelling	Not available	No	<1 hour	One severe	Not injured	Not injured	Not injured	Not injured	Not injured	Injured	No	Admitted	NA	NA	NA	8–30 days	Admitted to ward	Minor disability
25–34	Male	Married/Partnered	NA	White-collar/Low exposure	Urban	Motorcyle_Occupant	NA	NA	NA	?24 hours	None	Not injured	Injured	Injured	Injured	Not injured	Not injured	No	Admitted	NA	NA	NA	2–7 days	Admitted to ward	Little or no disability
25–34	Male	Married/Partnered	NA	Manual/Farming	Urban	Motorcyle_Occupant	NA	NA	NA	NA	None	Not injured	Injured	Injured	Not injured	Not injured	Injured	No	Admitted	NA	NA	NA	2–7 days	Admitted to ward	Minor disability
45–59	Female	Previously married	NA	White-collar/Low exposure	Urban	Motorcyle_Occupant	NA	NA	NA	NA	None	Not injured	Injured	Injured	Not injured	Not injured	Injured	No	Admitted	NA	NA	NA	2–7 days	Admitted to ward	Minor disability
35–44	Male	Married/Partnered	NA	Manual/Farming	Urban	Motorcyle_Occupant	NA	NA	NA	NA	None	Not injured	Not injured	Not injured	Not injured	Not injured	Not injured	No	Not admitted	NA	NA	NA	NA	Left against medical advice	NA
25–34	Male	Single	NA	Manual/Farming	Urban	Motorcyle_Occupant	Work	NA	NA	<1 hour	None	Not injured	Not injured	Not injured	Not injured	Not injured	Not injured	No	Not admitted	NA	NA	NA	NA	Left against medical advice	NA
35–44	Male	NA	NA	Unemployed/Other	Urban	Motorcyle_Occupant	NA	NA	NA	NA	Multiple severe	Not injured	Not injured	Not injured	Not injured	Not injured	Not injured	No	Not admitted	NA	NA	NA	NA	Died	NA
15–24	Female	Single	NA	Non-employed/Household	Urban	Motorcyle_Occupant	NA	NA	NA	1–5 hours	None	Not injured	Not injured	Not injured	Not injured	Not injured	Injured	No	Admitted	NA	NA	NA	2–7 days	Admitted to ward	Minor disability
15–24	Male	Single	Secondary	Non-employed/Household	Urban	Motorcyle_Occupant	Work	Not available	No	NA	Multiple severe	Not injured	Not injured	Not injured	Not injured	Injured	Injured	No	Admitted	NA	NA	NA	8–30 days	Admitted to ward	Major disability
35–44	Male	Married/Partnered	Primary	Manual/Farming	Urban	Motorcyle_Occupant	Work	Available but not used	No	1–5 hours	One severe	Injured	Injured	Injured	Not injured	Not injured	Injured	No	Admitted	NA	NA	NA	2–7 days	Admitted to ward	Minor disability
25–34	Female	Married/Partnered	Secondary	White-collar/Low exposure	Urban	Motorcyle_Occupant	Leisure	NA	No	NA	One severe	Not injured	Not injured	Injured	Not injured	Not injured	Injured	No	Admitted	NA	NA	NA	8–30 days	Admitted to ward	Minor disability
35–44	Female	Married/Partnered	University	White-collar/Low exposure	Urban	Motorcyle_Occupant	Leisure	Availabe used	No	1–5 hours	None	Not injured	Not injured	Not injured	Not injured	Not injured	Not injured	No	Admitted	Yes	NA	NA	8–30 days	Admitted to ward	Minor disability
NA	Male	NA	NA	Unemployed/Other	Urban	Motorcyle_Occupant	NA	NA	NA	NA	One severe	Not injured	Not injured	Not injured	Not injured	Not injured	Not injured	No	Not admitted	NA	NA	NA	NA	Died	NA
15–24	Female	Single	NA	Manual/Farming	Urban	Motorcyle_Occupant	Travelling	NA	NA	NA	None	Not injured	Not injured	Not injured	Not injured	Not injured	Not injured	No	Not admitted	NA	NA	NA	NA	Left against medical advice	NA
35–44	Male	NA	NA	Unemployed/Other	NA	Motorcyle_Occupant	Work	NA	NA	NA	Multiple severe	Not injured	Not injured	Not injured	Not injured	Not injured	Not injured	No	Not admitted	NA	NA	NA	NA	Died	NA
15–24	Male	Single	Secondary	White-collar/Low exposure	Urban	Motorcyle_Occupant	Travelling	Not available	No	NA	Multiple severe	Not injured	Injured	Not injured	Not injured	Injured	Not injured	No	Admitted	Yes	NA	NA	8–30 days	Admitted to ward	Minor disability
15–24	Female	Single	Primary	Unemployed/Other	Urban	Motorcyle_Occupant	Leisure	Not available	No	NA	None	Not injured	Injured	Injured	Not injured	Not injured	Not injured	No	Admitted	NA	NA	NA	8–30 days	Admitted to ward	Little or no disability
45–59	Male	Married/Partnered	NA	Manual/Farming	Urban	Motorcyle_Occupant	Leisure	NA	NA	NA	None	Not injured	Not injured	Not injured	Not injured	Not injured	Not injured	No	Not admitted	NA	NA	NA	NA	Left against medical advice	NA
NA	Male	Single	Primary	Manual/Farming	Urban	Motorcyle_Occupant	Travelling	Not available	No	1–5 hours	Multiple severe	Not injured	Not injured	Not injured	Not injured	Not injured	Injured	No	Admitted	NA	NA	NA	8–30 days	Admitted to ward	Minor disability
25–34	Female	Married/Partnered	University	White-collar/Low exposure	Urban	Motorcyle_Occupant	Work	Not available	No	NA	One severe	Not injured	Not injured	Not injured	Not injured	Not injured	Injured	No	Admitted	NA	NA	NA	8–30 days	Admitted to ward	Minor disability
35–44	Female	Single	Secondary	Manual/Farming	Urban	Motorcyle_Occupant	Travelling	Not available	No	NA	None	Not injured	Not injured	Not injured	Not injured	Not injured	Not injured	No	Not admitted	NA	NA	NA	NA	Left against medical advice	NA
15–24	Female	Single	Secondary	Manual/Farming	Urban	Motorcyle_Occupant	Travelling	Not available	Yes	<1 hour	One severe	Not injured	Not injured	Not injured	Not injured	Not injured	Injured	No	Admitted	NA	NA	NA	8–30 days	Admitted to ward	Minor disability
25–34	Male	Married/Partnered	Primary	Manual/Farming	Urban	Motorcyle_Occupant	Work	Not available	No	NA	One severe	Not injured	Not injured	Injured	Not injured	Not injured	Not injured	No	Admitted	NA	NA	NA	2–7 days	Admitted to ward	Little or no disability
25–34	Male	Single	Secondary	Manual/Farming	Urban	Motorcyle_Occupant	Work	Not available	No	<1 hour	One severe	Not injured	Injured	Injured	Not injured	Not injured	Not injured	No	Admitted	NA	NA	NA	8–30 days	Admitted to ward	Little or no disability
25–34	Male	Single	University	Manual/Farming	Rural	Motorcyle_Occupant	Work	Not available	No	<1 hour	One severe	Not injured	Not injured	Not injured	Not injured	Not injured	Injured	No	Admitted	NA	NA	NA	8–30 days	Admitted to ward	Major disability
25–34	Male	Married/Partnered	Primary	Manual/Farming	Rural	Motorcyle_Occupant	Work	Not available	No	?24 hours	One severe	Not injured	Not injured	Not injured	Not injured	Not injured	Injured	No	Admitted	NA	NA	NA	2–7 days	Admitted to ward	Minor disability
15–24	Male	Single	Primary	Unemployed/Other	Rural	Motorcyle_Occupant	Leisure	Available but not used	No	?24 hours	None	Not injured	Not injured	Injured	Not injured	Not injured	Not injured	No	Admitted	NA	NA	NA	2–7 days	Admitted to ward	Little or no disability
15–24	Male	Married/Partnered	No formal education	Manual/Farming	Urban	Motorcyle_Occupant	Work	Available but not used	No	<1 hour	None	Not injured	Not injured	Not injured	Not injured	Not injured	Not injured	No	Admitted	NA	NA	NA	2–7 days	Admitted to ward	Little or no disability
35–44	Male	Married/Partnered	Secondary	White-collar/Low exposure	Rural	Motorcyle_Occupant	Leisure	NA	No	?24 hours	None	Not injured	Not injured	Not injured	Not injured	Not injured	Not injured	No	Admitted	NA	NA	NA	2–7 days	Admitted to ward	Little or no disability
15–24	Male	Married/Partnered	Secondary	Manual/Farming	Rural	Motorcyle_Occupant	Work	Not available	No	?24 hours	None	Not injured	Not injured	Not injured	Not injured	Not injured	Not injured	No	Admitted	NA	NA	NA	8–30 days	Admitted to ward	Little or no disability
15–24	Male	Single	Secondary	Manual/Farming	Urban	Motorcyle_Occupant	Work	Not available	No	<1 hour	One severe	Not injured	Not injured	Not injured	Not injured	Not injured	Injured	No	Admitted	NA	NA	NA	2–7 days	Admitted to ward	Major disability
35–44	Male	Married/Partnered	NA	Manual/Farming	Rural	Motorcyle_Occupant	Travelling	NA	NA	?24 hours	Multiple severe	Not injured	Not injured	Not injured	Not injured	Not injured	Not injured	Yes	Not admitted	NA	NA	NA	NA	Died	NA
35–44	Female	Married/Partnered	Secondary	White-collar/Low exposure	Urban	Motorcyle_Occupant	NA	Not available	No	NA	None	Not injured	Not injured	Not injured	Not injured	Not injured	Not injured	No	Not admitted	NA	NA	NA	NA	Left against medical advice	NA
25–34	Male	Married/Partnered	Primary	Manual/Farming	Rural	Motorcyle_Occupant	Domestic activity	Not available	Yes	NA	Multiple severe	Not injured	Not injured	Not injured	Not injured	Not injured	Not injured	No	Not admitted	NA	NA	NA	NA	Left against medical advice	NA
45–59	Male	Married/Partnered	Secondary	Manual/Farming	Rural	Motorcyle_Occupant	Travelling	Not available	No	NA	None	Injured	Injured	Injured	Not injured	Injured	Injured	No	Admitted	NA	NA	NA	2–7 days	Admitted to ward	Minor disability
15–24	Male	Single	Secondary	Manual/Farming	Urban	Motorcyle_Occupant	Travelling	Not available	No	NA	One severe	Not injured	Not injured	Not injured	Not injured	Not injured	Not injured	No	Not admitted	NA	NA	NA	NA	Left against medical advice	NA
25–34	Male	Single	Secondary	Manual/Farming	Urban	Motorcyle_Occupant	Work	Not available	No	NA	None	Not injured	Not injured	Injured	Injured	Not injured	Not injured	No	Admitted	NA	NA	NA	0–1 days	Admitted to ward	Little or no disability
35–44	Female	Single	Secondary	White-collar/Low exposure	Urban	Motorcyle_Occupant	Travelling	Not available	No	NA	None	Not injured	Not injured	Not injured	Not injured	Injured	Not injured	No	Admitted	NA	NA	NA	2–7 days	Admitted to ward	Little or no disability
25–34	Male	Single	Secondary	Manual/Farming	Urban	Motorcyle_Occupant	Travelling	Not available	No	NA	One severe	Not injured	Not injured	Not injured	Not injured	Not injured	Injured	No	Admitted	NA	NA	NA	0–1 days	Admitted to ward	Minor disability
25–34	Male	Married/Partnered	Primary	Manual/Farming	Rural	Motorcyle_Occupant	Work	NA	No	NA	Multiple severe	Not injured	Not injured	Not injured	Not injured	Not injured	Not injured	No	Not admitted	NA	NA	NA	NA	Left against medical advice	NA
45–59	Female	Married/Partnered	Secondary	White-collar/Low exposure	Urban	Motorcyle_Occupant	Leisure	Not available	No	1–5 hours	None	Not injured	Not injured	Not injured	Not injured	Not injured	Injured	No	Admitted	NA	NA	NA	8–30 days	Admitted to ward	Major disability
15–24	Male	Single	Secondary	Manual/Farming	Urban	Motorcyle_Occupant	Leisure	Not available	No	NA	None	Not injured	Not injured	Not injured	Not injured	Not injured	Not injured	No	Admitted	NA	NA	NA	2–7 days	Admitted to ward	Minor disability
15–24	Male	Single	Secondary	Unemployed/Other	Rural	Motorcyle_Occupant	Leisure	Not available	Yes	NA	None	Not injured	Not injured	Injured	Not injured	Not injured	Injured	No	Admitted	NA	NA	NA	2–7 days	Admitted to ward	Little or no disability
15–24	Male	Single	Secondary	Manual/Farming	Urban	Motorcyle_Occupant	Travelling	Not available	No	?24 hours	Multiple severe	Injured	Injured	Injured	Not injured	Injured	Injured	No	Admitted	No	NA	NA	8–30 days	Admitted to ward	Major disability
15–24	Female	Single	Secondary	Non-employed/Household	Rural	Motorcyle_Occupant	NA	Not available	No	<1 hour	None	Not injured	Not injured	Not injured	Not injured	Not injured	Injured	No	Admitted	NA	NA	NA	8–30 days	Emergency ward observation	Minor disability
25–34	Female	Previously married	No formal education	Manual/Farming	Urban	Motorcyle_Occupant	Leisure	Not available	No	NA	One severe	Injured	Injured	Not injured	Not injured	Not injured	Injured	No	Admitted	NA	NA	NA	2–7 days	Admitted to ward	Little or no disability
25–34	Male	Single	Primary	Manual/Farming	Urban	Motorcyle_Occupant	Leisure	Not available	NA	NA	None	Not injured	Not injured	Injured	Injured	Injured	Injured	No	Admitted	NA	NA	NA	8–30 days	Admitted to ward	Minor disability
15–24	Male	Single	Secondary	Manual/Farming	Urban	Motorcyle_Occupant	Work	Not available	No	NA	One severe	Not injured	Injured	Not injured	Not injured	Not injured	Not injured	No	Admitted	NA	NA	NA	8–30 days	Admitted to ward	Little or no disability
15–24	Male	Single	Secondary	Manual/Farming	Urban	Motorcyle_Occupant	Work	Not available	Yes	NA	None	Not injured	Not injured	Injured	Injured	Not injured	Not injured	No	Admitted	NA	NA	NA	2–7 days	Admitted to ward	Little or no disability
35–44	Male	Single	Secondary	Manual/Farming	Urban	Motorcyle_Occupant	Work	Available but not used	Yes	NA	None	Not injured	Not injured	Not injured	Not injured	Not injured	Injured	No	Admitted	NA	NA	NA	2–7 days	Emergency ward observation	Minor disability
35–44	Female	Married/Partnered	University	Manual/Farming	Urban	Motorcyle_Occupant	Leisure	Not available	No	NA	One severe	Not injured	Not injured	Not injured	Not injured	Not injured	Injured	No	Admitted	NA	NA	NA	8–30 days	Admitted to ward	Minor disability
35–44	Male	Married/Partnered	NA	Manual/Farming	Urban	Motorcyle_Occupant	NA	NA	NA	NA	None	Not injured	Injured	Injured	Not injured	Not injured	Not injured	No	Admitted	NA	NA	NA	2–7 days	Admitted to ward	Little or no disability
35–44	Male	Married/Partnered	Secondary	Manual/Farming	Urban	Motorcyle_Occupant	Work	Not available	No	NA	None	Not injured	Not injured	Injured	Not injured	Not injured	Injured	No	Admitted	NA	NA	NA	0–1 days	Emergency ward observation	Little or no disability
25–34	Male	Single	NA	Manual/Farming	Urban	Motorcyle_Occupant	NA	NA	NA	NA	One severe	Not injured	Not injured	Not injured	Not injured	Not injured	Not injured	No	Not admitted	NA	NA	NA	NA	Transferred	NA
15–24	Male	Single	Secondary	Manual/Farming	Urban	Motorcyle_Occupant	Work	Not available	No	NA	One severe	Not injured	Not injured	Not injured	Not injured	Not injured	Injured	No	Admitted	NA	NA	NA	2–7 days	Admitted to ward	Minor disability
25–34	Male	Single	Secondary	Manual/Farming	Urban	Motorcyle_Occupant	Work	Not available	No	<1 hour	One severe	Not injured	Not injured	Not injured	Not injured	Not injured	Injured	No	Admitted	NA	NA	NA	8–30 days	Admitted to ward	Minor disability
25–34	Male	Single	Primary	Manual/Farming	Urban	Motorcyle_Occupant	Leisure	Not available	Yes	NA	None	Not injured	Injured	Injured	Not injured	Injured	Injured	No	Admitted	Yes	NA	NA	8–30 days	Admitted to ward	Little or no disability
45–59	Female	Married/Partnered	Secondary	White-collar/Low exposure	Urban	Motorcyle_Occupant	Travelling	NA	No	NA	Multiple severe	Not injured	Not injured	Not injured	Not injured	Not injured	Injured	No	Admitted	NA	NA	NA	2–7 days	Admitted to ward	Major disability
15–24	Male	Single	NA	Manual/Farming	Urban	Motorcyle_Occupant	NA	NA	NA	NA	None	Not injured	Not injured	Injured	Not injured	Not injured	Injured	No	Admitted	NA	NA	NA	2–7 days	Emergency ward observation	Minor disability
35–44	Male	Married/Partnered	Secondary	White-collar/Low exposure	Urban	Motorcyle_Occupant	Leisure	Not available	No	NA	One severe	Not injured	Not injured	Injured	Not injured	Not injured	Injured	No	Admitted	NA	NA	NA	2–7 days	Admitted to ward	Major disability
35–44	Male	Married/Partnered	Secondary	Manual/Farming	Urban	Motorcyle_Occupant	Leisure	Not available	No	NA	One severe	Not injured	Not injured	Not injured	Injured	Not injured	Injured	No	Admitted	NA	NA	NA	8–30 days	Admitted to ward	Minor disability
35–44	Female	Married/Partnered	Secondary	White-collar/Low exposure	Urban	Motorcyle_Occupant	Leisure	Not available	No	<1 hour	None	Not injured	Not injured	Not injured	Not injured	Not injured	Not injured	No	Not admitted	NA	NA	NA	NA	Emergency ward observation	NA
25–34	Male	Married/Partnered	Primary	Manual/Farming	Urban	Motorcyle_Occupant	Work	Available but not used	No	?24 hours	Multiple severe	Not injured	Not injured	Not injured	Not injured	Not injured	Not injured	No	Not admitted	NA	NA	NA	NA	Transferred	NA
15–24	Male	Single	Secondary	Manual/Farming	Urban	Motorcyle_Occupant	Leisure	NA	No	NA	None	Not injured	Injured	Injured	Not injured	Not injured	Not injured	No	Admitted	NA	NA	NA	2–7 days	Admitted to ward	Minor disability
35–44	Male	Married/Partnered	NA	Manual/Farming	Urban	Motorcyle_Occupant	NA	NA	NA	NA	One severe	Not injured	Injured	Not injured	Not injured	Not injured	Not injured	No	Admitted	NA	NA	NA	0–1 days	Admitted to ward	Little or no disability
25–34	Female	Single	University	Non-employed/Household	Urban	Motorcyle_Occupant	Travelling	Not available	Yes	NA	One severe	Not injured	Not injured	Not injured	Not injured	Not injured	Injured	No	Admitted	NA	NA	NA	8–30 days	Admitted to ward	Minor disability
15–24	Female	Single	Secondary	Unemployed/Other	Urban	Motorcyle_Occupant	Leisure	Availabe used	No	NA	One severe	Not injured	Not injured	Not injured	Not injured	Not injured	Injured	No	Admitted	NA	NA	NA	2–7 days	Admitted to ward	Major disability
15–24	Male	Single	Secondary	Manual/Farming	Urban	Motorcyle_Occupant	Work	Not available	No	NA	One severe	Not injured	Not injured	Not injured	Not injured	Not injured	Injured	No	Admitted	NA	NA	NA	0–1 days	Emergency ward observation	Little or no disability
15–24	Male	Single	Secondary	Manual/Farming	Urban	Motorcyle_Occupant	Work	Not available	No	NA	None	Not injured	Not injured	Not injured	Not injured	Not injured	Not injured	No	Not admitted	NA	NA	NA	NA	Left against medical advice	NA
25–34	Male	Married/Partnered	University	Manual/Farming	Urban	Motorcyle_Occupant	Work	Not available	No	<1 hour	None	Not injured	Not injured	Not injured	Not injured	Not injured	Not injured	No	Admitted	NA	NA	NA	0–1 days	Admitted to ward	Minor disability
25–34	Male	Single	NA	Manual/Farming	Urban	Motorcyle_Occupant	Work	Available but not used	No	<1 hour	Multiple severe	Not injured	Not injured	Not injured	Not injured	Not injured	Injured	No	Admitted	NA	NA	NA	8–30 days	Admitted to ward	Minor disability
25–34	Male	Single	Primary	Manual/Farming	Urban	Motorcyle_Occupant	Leisure	Not available	No	NA	None	Not injured	Not injured	Not injured	Not injured	Not injured	Not injured	No	Not admitted	NA	NA	NA	NA	Left against medical advice	NA
35–44	Male	Married/Partnered	NA	Manual/Farming	Urban	Motorcyle_Occupant	Work	Not available	No	NA	One severe	Not injured	Not injured	Not injured	Not injured	Not injured	Not injured	No	Not admitted	NA	NA	NA	NA	Left against medical advice	NA
25–34	Male	Married/Partnered	Secondary	Manual/Farming	Urban	Motorcyle_Occupant	NA	NA	NA	?24 hours	One severe	Not injured	Injured	Injured	Not injured	Not injured	Injured	No	Admitted	NA	NA	NA	8–30 days	Admitted to ward	Minor disability
25–34	Male	Single	NA	Manual/Farming	Urban	Motorcyle_Occupant	NA	NA	NA	NA	None	Not injured	Injured	Not injured	Not injured	Not injured	Injured	No	Admitted	NA	NA	NA	2–7 days	Admitted to ward	Little or no disability
NA	Male	Single	Secondary	Unemployed/Other	Urban	Motorcyle_Occupant	NA	NA	NA	1–5 hours	None	Not injured	Not injured	Not injured	Not injured	Not injured	Injured	No	Admitted	NA	NA	NA	2–7 days	Emergency ward observation	Little or no disability
25–34	Male	Married/Partnered	NA	Manual/Farming	Urban	Motorcyle_Occupant	NA	NA	NA	NA	None	Not injured	Injured	Injured	Not injured	Not injured	Not injured	No	Admitted	NA	NA	NA	2–7 days	Admitted to ward	Minor disability
35–44	Female	Married/Partnered	NA	Non-employed/Household	NA	Motorcyle_Occupant	Travelling	NA	NA	NA	Multiple severe	Not injured	Not injured	Not injured	Not injured	Not injured	Not injured	No	Not admitted	NA	NA	NA	NA	Died	NA
45–59	Male	Single	NA	Manual/Farming	Urban	Motorcyle_Occupant	NA	NA	NA	1–5 hours	None	Not injured	Not injured	Not injured	Not injured	Not injured	Not injured	No	Not admitted	NA	NA	NA	NA	Left against medical advice	NA
25–34	Male	Married/Partnered	NA	Manual/Farming	Urban	Motorcyle_Occupant	NA	NA	NA	?24 hours	None	Not injured	Not injured	Not injured	Not injured	Not injured	Not injured	No	Not admitted	NA	NA	NA	NA	Left against medical advice	NA
15–24	Female	Single	NA	Manual/Farming	Urban	Motorcyle_Occupant	NA	NA	NA	<1 hour	None	Not injured	Not injured	Not injured	Not injured	Not injured	Not injured	No	Not admitted	NA	NA	NA	NA	Left against medical advice	NA
15–24	Female	Single	NA	Non-employed/Household	Urban	Motorcyle_Occupant	Leisure	NA	NA	<1 hour	None	Not injured	Not injured	Not injured	Not injured	Not injured	Not injured	No	Not admitted	NA	NA	NA	NA	Left against medical advice	NA
25–34	Male	Single	NA	Manual/Farming	Urban	Motorcyle_Occupant	NA	NA	NA	<1 hour	None	Not injured	Not injured	Not injured	Not injured	Not injured	Not injured	No	Not admitted	NA	NA	NA	NA	Left against medical advice	NA
45–59	Male	Married/Partnered	NA	Manual/Farming	Urban	Motorcyle_Occupant	NA	NA	NA	?24 hours	None	Not injured	Not injured	Not injured	Not injured	Not injured	Not injured	No	Not admitted	NA	NA	NA	NA	Left against medical advice	NA
25–34	Male	Married/Partnered	NA	Manual/Farming	Urban	Motorcyle_Occupant	Leisure	NA	Yes	1–5 hours	None	Not injured	Not injured	Not injured	Not injured	Not injured	Not injured	No	Not admitted	NA	NA	NA	NA	Left against medical advice	NA
60+	Female	Previously married	No formal education	Manual/Farming	Rural	Motorcyle_Occupant	Domestic activity	Not available	No	NA	One severe	Not injured	Not injured	Not injured	Not injured	Not injured	Injured	No	Admitted	NA	NA	NA	8–30 days	Admitted to ward	Major disability
15–24	Male	Single	Secondary	Unemployed/Other	Rural	Motorcyle_Occupant	Travelling	Not available	No	NA	None	Not injured	Not injured	Not injured	Not injured	Not injured	Not injured	No	Admitted	NA	NA	NA	0–1 days	Admitted to ward	Minor disability
45–59	Male	Married/Partnered	Secondary	Unemployed/Other	Rural	Motorcyle_Occupant	NA	Not available	No	?24 hours	One severe	Not injured	Not injured	Not injured	Not injured	Not injured	Injured	No	Admitted	NA	NA	NA	2–7 days	Admitted to ward	Major disability
35–44	Male	Married/Partnered	Secondary	Manual/Farming	Urban	Motorcyle_Occupant	Work	Availabe used	Yes	NA	None	Not injured	Not injured	Injured	Not injured	Not injured	Not injured	No	Admitted	NA	NA	NA	2–7 days	Emergency ward observation	Little or no disability
15–24	Male	Single	Primary	Manual/Farming	Urban	Motorcyle_Occupant	Work	Available but not used	No	<1 hour	Multiple severe	Not injured	Not injured	Injured	Not injured	Not injured	Injured	No	Admitted	NA	No	NA	2–7 days	Emergency ward observation	Major disability
45–59	Female	Married/Partnered	Secondary	Non-employed/Household	Rural	Motorcyle_Occupant	Leisure	Available but not used	No	1–5 hours	None	Not injured	Not injured	Not injured	Not injured	Not injured	Injured	No	Admitted	NA	NA	NA	2–7 days	Admitted to ward	Minor disability
25–34	Male	Married/Partnered	Secondary	Manual/Farming	Urban	Motorcyle_Occupant	Work	Not available	No	<1 hour	None	Not injured	Injured	Not injured	Not injured	Not injured	Not injured	No	Admitted	NA	NA	NA	0–1 days	Admitted to ward	Little or no disability
25–34	Male	Single	Primary	Manual/Farming	Urban	Motorcyle_Occupant	Work	Not available	No	?24 hours	Multiple severe	Injured	Not injured	Injured	Injured	Not injured	Injured	No	Admitted	NA	NA	NA	2–7 days	Admitted to ward	Deceased
25–34	Male	Single	University	Manual/Farming	Urban	Motorcyle_Occupant	Work	Not available	No	NA	None	Not injured	Injured	Injured	Not injured	Not injured	Injured	No	Admitted	NA	NA	NA	0–1 days	Emergency ward observation	Little or no disability
0–14	Male	Single	Secondary	Non-employed/Household	Urban	Motorcyle_Occupant	Leisure	Not available	No	NA	Multiple severe	Not injured	Not injured	Not injured	Not injured	Not injured	Injured	No	Admitted	NA	NA	NA	2–7 days	Directly to OR	Minor disability
15–24	Female	Single	NA	Non-employed/Household	Urban	Motorcyle_Occupant	NA	NA	NA	?24 hours	None	Not injured	Injured	Injured	Not injured	Not injured	Injured	No	Admitted	NA	NA	NA	2–7 days	Admitted to ward	Minor disability
45–59	Male	Single	NA	Manual/Farming	Urban	Motorcyle_Occupant	Work	NA	NA	?24 hours	None	Not injured	Injured	Injured	Not injured	Not injured	Injured	No	Admitted	NA	NA	NA	2–7 days	Admitted to ward	Little or no disability
35–44	Male	Married/Partnered	Primary	Manual/Farming	Urban	Motorcyle_Occupant	Work	Not available	No	NA	Multiple severe	Not injured	Not injured	Not injured	Not injured	Not injured	Injured	No	Admitted	NA	NA	NA	>30 days	Admitted to ward	Little or no disability
25–34	Male	Single	Primary	White-collar/Low exposure	Urban	Motorcyle_Occupant	Work	Not available	No	<1 hour	Multiple severe	Not injured	Not injured	Not injured	Not injured	Not injured	Injured	No	Admitted	NA	NA	NA	>30 days	Admitted to ward	Minor disability
25–34	Male	Married/Partnered	No formal education	Manual/Farming	Urban	Motorcyle_Occupant	Work	Not available	No	NA	None	Not injured	Injured	Injured	Not injured	Not injured	Injured	No	Admitted	NA	NA	NA	2–7 days	Admitted to ward	Little or no disability
35–44	Male	Single	NA	White-collar/Low exposure	Urban	Motorcyle_Occupant	NA	NA	NA	1–5 hours	None	Not injured	Injured	Injured	Not injured	Not injured	Not injured	No	Admitted	NA	NA	NA	2–7 days	Admitted to ward	Little or no disability
25–34	Male	Single	NA	Manual/Farming	Urban	Motorcyle_Occupant	NA	NA	NA	<1 hour	None	Not injured	Not injured	Not injured	Not injured	Not injured	Not injured	No	Not admitted	NA	NA	NA	NA	Left against medical advice	NA
15–24	Male	Single	NA	Non-employed/Household	Urban	Motorcyle_Occupant	NA	NA	NA	NA	None	Not injured	Not injured	Not injured	Not injured	Not injured	Not injured	No	Not admitted	NA	NA	NA	NA	Left against medical advice	NA
25–34	Male	NA	NA	Manual/Farming	Urban	Motorcyle_Occupant	NA	NA	NA	?24 hours	None	Not injured	Not injured	Not injured	Not injured	Not injured	Not injured	No	Not admitted	NA	NA	NA	NA	Died	NA
45–59	Male	Married/Partnered	Secondary	Manual/Farming	Urban	Motorcyle_Occupant	NA	NA	NA	<1 hour	Multiple severe	Not injured	Injured	Injured	Not injured	Not injured	Not injured	No	Admitted	NA	NA	NA	2–7 days	Admitted to ward	Major disability
15–24	Male	Single	NA	Unemployed/Other	Rural	Motorcyle_Occupant	Leisure	Available but not used	NA	NA	One severe	Not injured	Not injured	Injured	Not injured	Not injured	Injured	No	Admitted	NA	NA	NA	8–30 days	Admitted to ICU	Minor disability
15–24	Female	Single	NA	White-collar/Low exposure	Urban	Motorcyle_Occupant	NA	NA	NA	<1 hour	One severe	Not injured	Not injured	Not injured	Not injured	Not injured	Injured	No	Admitted	NA	NA	NA	8–30 days	Admitted to ward	Minor disability
15–24	Female	Single	Secondary	Non-employed/Household	Urban	Motorcyle_Occupant	Travelling	Not available	NA	<1 hour	Multiple severe	Not injured	Not injured	Injured	Injured	Not injured	Not injured	No	Admitted	NA	NA	NA	8–30 days	Admitted to ward	Major disability
15–24	Female	Single	Primary	Manual/Farming	Urban	Motorcyle_Occupant	Work	Not available	No	<1 hour	None	Not injured	Not injured	Not injured	Not injured	Not injured	Not injured	No	Not admitted	NA	NA	NA	NA	Left against medical advice	NA
25–34	Male	Single	Secondary	Manual/Farming	Urban	Motorcyle_Occupant	NA	NA	NA	?24 hours	One severe	Not injured	Not injured	Not injured	Not injured	Injured	Injured	No	Admitted	NA	NA	NA	8–30 days	Admitted to ward	Minor disability
35–44	Male	Married/Partnered	Secondary	White-collar/Low exposure	Urban	Motorcyle_Occupant	Travelling	Not available	No	<1 hour	None	Not injured	Not injured	Injured	Injured	Not injured	Not injured	No	Admitted	NA	NA	NA	2–7 days	Admitted to ward	Little or no disability
45–59	Male	Married/Partnered	Secondary	Manual/Farming	Urban	Motorcyle_Occupant	Travelling	Not available	No	<1 hour	None	Not injured	Not injured	Injured	Not injured	Not injured	Injured	No	Admitted	NA	NA	NA	2–7 days	Admitted to ward	Little or no disability
25–34	Male	NA	Secondary	Manual/Farming	Urban	Motorcyle_Occupant	Work	Not available	Yes	NA	One severe	Not injured	Not injured	Injured	Not injured	Not injured	Not injured	No	Admitted	NA	NA	NA	0–1 days	Admitted to ward	Major disability
25–34	Male	Single	Secondary	Manual/Farming	Urban	Motorcyle_Occupant	Work	Available but not used	No	NA	One severe	Not injured	Injured	Injured	Not injured	Not injured	Not injured	No	Admitted	NA	NA	NA	2–7 days	Emergency ward observation	Minor disability
15–24	Male	Single	Secondary	Non-employed/Household	Urban	Motorcyle_Occupant	Travelling	Not available	NA	1–5 hours	None	Not injured	Injured	Not injured	Not injured	Not injured	Not injured	No	Admitted	Yes	NA	NA	8–30 days	Admitted to ward	Little or no disability
25–34	Male	Single	NA	Unemployed/Other	Urban	Motorcyle_Occupant	NA	NA	NA	<1 hour	One severe	Not injured	Injured	Not injured	Not injured	Not injured	Not injured	No	Admitted	NA	NA	NA	2–7 days	Admitted to ward	Little or no disability
35–44	Male	Married/Partnered	University	White-collar/Low exposure	Urban	Motorcyle_Occupant	NA	NA	NA	NA	One severe	Not injured	Not injured	Injured	Not injured	Not injured	Injured	No	Admitted	NA	NA	NA	8–30 days	Admitted to ward	Minor disability
15–24	Male	Single	Primary	Unemployed/Other	Rural	Motorcyle_Occupant	Work	Not available	No	1–5 hours	Multiple severe	Not injured	Not injured	Not injured	Not injured	Not injured	Injured	No	Admitted	NA	NA	NA	2–7 days	Admitted to ward	Major disability
25–34	Male	Married/Partnered	Primary	Manual/Farming	Rural	Motorcyle_Occupant	Travelling	Not available	Yes	NA	Multiple severe	Not injured	Injured	Not injured	Not injured	Not injured	Not injured	No	Admitted	NA	NA	NA	8–30 days	Admitted to ward	Minor disability
15–24	Male	Single	Primary	Unemployed/Other	Rural	Motorcyle_Occupant	Work	Not available	No	1–5 hours	One severe	Not injured	Injured	Not injured	Not injured	Not injured	Injured	No	Admitted	NA	NA	NA	2–7 days	Admitted to ward	Major disability
15–24	Male	Married/Partnered	Secondary	Manual/Farming	Urban	Motorcyle_Occupant	Work	Not available	No	NA	None	Not injured	Not injured	Not injured	Not injured	Not injured	Not injured	No	Admitted	NA	NA	NA	NA	Transferred	NA
60+	Male	Married/Partnered	University	White-collar/Low exposure	Urban	Motorcyle_Occupant	Leisure	Not available	NA	NA	Multiple severe	Not injured	Not injured	Not injured	Not injured	Not injured	Not injured	No	Not admitted	NA	NA	NA	NA	Transferred	NA
35–44	Female	Single	NA	Manual/Farming	Urban	Motorcyle_Occupant	NA	NA	NA	?24 hours	None	Not injured	Not injured	Not injured	Not injured	Not injured	Not injured	No	Not admitted	NA	NA	NA	NA	Left against medical advice	NA
45–59	Male	Married/Partnered	NA	White-collar/Low exposure	Urban	Motorcyle_Occupant	Work	NA	NA	NA	None	Not injured	Injured	Injured	Not injured	Not injured	Not injured	No	Admitted	NA	NA	NA	0–1 days	Admitted to ward	Minor disability
35–44	Male	Married/Partnered	NA	White-collar/Low exposure	Urban	Motorcyle_Occupant	Travelling	NA	NA	?24 hours	One severe	Not injured	Not injured	Not injured	Not injured	Not injured	Not injured	No	Not admitted	NA	NA	NA	NA	Left against medical advice	NA
25–34	Male	Single	NA	Manual/Farming	Urban	Motorcyle_Occupant	Travelling	NA	NA	NA	Multiple severe	Not injured	Not injured	Not injured	Not injured	Not injured	Not injured	No	Not admitted	NA	NA	NA	NA	Died	NA
35–44	Male	Married/Partnered	NA	Unemployed/Other	Urban	Motorcyle_Occupant	NA	NA	NA	NA	None	Not injured	Not injured	Not injured	Not injured	Not injured	Not injured	No	Not admitted	NA	NA	NA	NA	Left against medical advice	NA
25–34	Male	Single	Secondary	Manual/Farming	Urban	Motorcyle_Occupant	Work	Not available	No	NA	None	Not injured	Not injured	Injured	Not injured	Not injured	Not injured	No	Admitted	NA	NA	NA	0–1 days	Admitted to ward	Minor disability
35–44	Male	Single	Secondary	Unemployed/Other	Urban	Motorcyle_Occupant	Leisure	Not available	No	NA	One severe	Not injured	Not injured	Not injured	Not injured	Not injured	Injured	No	Admitted	NA	NA	NA	8–30 days	Admitted to ward	Minor disability
15–24	Male	Married/Partnered	Secondary	Manual/Farming	Urban	Motorcyle_Occupant	Travelling	Not available	No	NA	None	Not injured	Not injured	Injured	Not injured	Not injured	Not injured	No	Admitted	NA	NA	NA	2–7 days	Admitted to ward	Little or no disability
25–34	Male	NA	NA	Manual/Farming	Urban	Motorcyle_Occupant	NA	NA	NA	NA	One severe	Not injured	Not injured	Not injured	Not injured	Not injured	Not injured	No	Not admitted	NA	NA	NA	NA	Died	NA
35–44	Male	Married/Partnered	NA	Manual/Farming	Urban	Motorcyle_Occupant	NA	NA	NA	NA	None	Not injured	Injured	Not injured	Not injured	Not injured	Not injured	No	Admitted	NA	NA	NA	2–7 days	Admitted to ward	Minor disability
45–59	Male	Married/Partnered	NA	Manual/Farming	Urban	Motorcyle_Occupant	NA	NA	NA	NA	None	Not injured	Not injured	Not injured	Not injured	Not injured	Not injured	No	Not admitted	NA	NA	NA	NA	Left against medical advice	NA
25–34	Male	Married/Partnered	NA	Manual/Farming	Urban	Motorcyle_Occupant	NA	NA	NA	NA	None	Not injured	Not injured	Not injured	Not injured	Not injured	Not injured	No	Not admitted	NA	NA	NA	NA	Left against medical advice	NA
25–34	Male	Single	NA	Unemployed/Other	Urban	Motorcyle_Occupant	NA	NA	Yes	NA	One severe	Not injured	Not injured	Not injured	Not injured	Not injured	Not injured	No	Not admitted	NA	NA	NA	NA	Left against medical advice	NA
25–34	Male	Single	University	Manual/Farming	Urban	Motorcyle_Occupant	NA	Not available	NA	1–5 hours	Multiple severe	Not injured	Not injured	Injured	Not injured	Not injured	Injured	No	Admitted	NA	Yes	NA	8–30 days	Admitted to ward	Minor disability
25–34	Male	Single	University	White-collar/Low exposure	Urban	Motorcyle_Occupant	Leisure	Available but not used	No	NA	None	Not injured	Injured	Not injured	Not injured	Not injured	Injured	No	Admitted	NA	NA	NA	2–7 days	Admitted to ward	Minor disability
35–44	Male	Single	NA	White-collar/Low exposure	Urban	Motorcyle_Occupant	NA	NA	NA	NA	None	Not injured	Not injured	Not injured	Not injured	Not injured	Not injured	No	Not admitted	NA	NA	NA	NA	Left against medical advice	NA
15–24	Male	Married/Partnered	NA	Manual/Farming	Urban	Motorcyle_Occupant	NA	NA	NA	NA	Multiple severe	Not injured	Not injured	Not injured	Not injured	Not injured	Not injured	No	Not admitted	NA	NA	NA	NA	Left against medical advice	NA
25–34	Male	Single	No formal education	Manual/Farming	Urban	Motorcyle_Occupant	Work	Not available	No	NA	One severe	Not injured	Not injured	Not injured	Not injured	Not injured	Injured	No	Admitted	NA	NA	NA	2–7 days	Admitted to ward	Major disability
25–34	Female	Married/Partnered	Primary	Manual/Farming	Rural	Motorcyle_Occupant	Travelling	Not available	No	NA	One severe	Not injured	Not injured	Not injured	Not injured	Not injured	Injured	No	Admitted	NA	NA	NA	0–1 days	Admitted to ward	Minor disability
15–24	Male	Single	Secondary	Unemployed/Other	Urban	Motorcyle_Occupant	Work	Available but not used	No	1–5 hours	One severe	Not injured	Not injured	Not injured	Not injured	Not injured	Injured	No	Admitted	NA	NA	NA	8–30 days	Admitted to ward	Minor disability
60+	Male	Married/Partnered	Primary	Manual/Farming	Rural	Motorcyle_Occupant	Work	Available but not used	No	NA	One severe	Not injured	Not injured	Not injured	Not injured	Not injured	Injured	No	Admitted	NA	NA	NA	2–7 days	Emergency ward observation	Major disability
15–24	Male	Single	Secondary	Non-employed/Household	Rural	Motorcyle_Occupant	Travelling	Not available	No	NA	None	Not injured	Not injured	Not injured	Not injured	Not injured	Not injured	No	Not admitted	NA	NA	NA	NA	Left against medical advice	NA
15–24	Male	Single	Secondary	Manual/Farming	Rural	Motorcyle_Occupant	Travelling	Not available	No	NA	None	Not injured	Not injured	Not injured	Not injured	Not injured	Not injured	No	Not admitted	NA	NA	NA	NA	NA	NA
15–24	Male	Single	Primary	Manual/Farming	Rural	Motorcyle_Occupant	Travelling	Not available	No	?24 hours	None	Not injured	Not injured	Injured	Not injured	Not injured	Not injured	No	Admitted	NA	NA	NA	2–7 days	Admitted to ward	Little or no disability
60+	Female	Previously married	Primary	White-collar/Low exposure	Rural	Motorcyle_Occupant	Leisure	Not available	No	NA	One severe	Not injured	Not injured	Not injured	Not injured	Not injured	Injured	No	Admitted	NA	NA	NA	2–7 days	Admitted to ward	Major disability
35–44	Male	Single	NA	Manual/Farming	Urban	Motorcyle_Occupant	NA	NA	NA	NA	None	Not injured	Not injured	Not injured	Not injured	Not injured	Not injured	No	Not admitted	NA	NA	NA	NA	Left against medical advice	NA
35–44	Male	Single	Primary	Manual/Farming	Urban	Motorcyle_Occupant	Travelling	Not available	Yes	NA	One severe	Not injured	Not injured	Not injured	Not injured	Not injured	Injured	No	Admitted	NA	NA	NA	0–1 days	Admitted to ward	Minor disability
35–44	Male	Married/Partnered	Primary	Manual/Farming	Urban	Motorcyle_Occupant	Work	Availabe used	No	1–5 hours	None	Not injured	Injured	Injured	Not injured	Not injured	Not injured	No	Admitted	NA	NA	NA	8–30 days	Admitted to ward	Little or no disability
25–34	Male	Single	NA	Manual/Farming	NA	Motorcyle_Occupant	Work	NA	NA	<1 hour	None	Not injured	Not injured	Not injured	Not injured	Not injured	Not injured	No	Not admitted	NA	NA	NA	NA	Left against medical advice	NA
35–44	Male	Married/Partnered	NA	White-collar/Low exposure	Urban	Motorcyle_Occupant	NA	NA	NA	NA	None	Not injured	Not injured	Not injured	Not injured	Not injured	Not injured	No	Not admitted	NA	NA	NA	NA	Left against medical advice	NA
25–34	Male	Single	Primary	Manual/Farming	Urban	Motorcyle_Occupant	Work	Not available	No	<1 hour	One severe	Not injured	Not injured	Not injured	Not injured	Not injured	Injured	No	Admitted	NA	NA	NA	8–30 days	Admitted to ward	Minor disability
60+	Male	Married/Partnered	Primary	Manual/Farming	Urban	Motorcyle_Occupant	Travelling	Not available	No	1–5 hours	One severe	Not injured	Not injured	Not injured	Not injured	Not injured	Injured	No	Admitted	NA	NA	NA	8–30 days	Admitted to ward	Minor disability
15–24	Male	Single	Secondary	Manual/Farming	Urban	Motorcyle_Occupant	Work	Not available	No	<1 hour	One severe	Not injured	Not injured	Not injured	Not injured	Not injured	Injured	No	Admitted	NA	NA	NA	8–30 days	Admitted to ward	Major disability
15–24	Male	Married/Partnered	NA	Manual/Farming	NA	Motorcyle_Occupant	NA	NA	NA	NA	One severe	Not injured	Injured	Not injured	Not injured	Not injured	Not injured	No	Admitted	NA	NA	NA	2–7 days	Emergency ward observation	Minor disability
45–59	Male	Single	NA	White-collar/Low exposure	Urban	Motorcyle_Occupant	NA	NA	NA	NA	Multiple severe	Not injured	Not injured	Not injured	Not injured	Not injured	Not injured	No	Not admitted	NA	NA	NA	NA	Left against medical advice	NA
45–59	Female	Married/Partnered	Secondary	Manual/Farming	Urban	Motorcyle_Occupant	Work	Not available	No	1–5 hours	Multiple severe	Not injured	Not injured	Not injured	Not injured	Not injured	Injured	No	Admitted	NA	NA	NA	>30 days	Admitted to ward	Minor disability
35–44	Male	Married/Partnered	NA	White-collar/Low exposure	Urban	Motorcyle_Occupant	Leisure	NA	NA	NA	None	Not injured	Not injured	Not injured	Not injured	Not injured	Injured	No	Admitted	NA	NA	NA	0–1 days	Admitted to ward	Minor disability
25–34	Male	Single	NA	Manual/Farming	Urban	Motorcyle_Occupant	Leisure	NA	NA	NA	One severe	Not injured	Not injured	Not injured	Not injured	Not injured	Injured	No	Admitted	NA	NA	NA	2–7 days	Admitted to ward	Minor disability
25–34	Male	Married/Partnered	NA	Manual/Farming	Urban	Motorcyle_Occupant	Work	Not available	No	1–5 hours	None	Not injured	Not injured	Injured	Not injured	Not injured	Not injured	No	Admitted	NA	Yes	NA	8–30 days	Admitted to ward	Little or no disability
15–24	Male	Single	NA	Manual/Farming	Urban	Motorcyle_Occupant	NA	NA	NA	NA	One severe	Not injured	Not injured	Not injured	Not injured	Not injured	Not injured	No	Not admitted	NA	NA	NA	NA	Left against medical advice	NA
25–34	Male	Single	NA	Manual/Farming	Rural	Motorcyle_Occupant	NA	Available but not used	Yes	NA	None	Not injured	Not injured	Not injured	Not injured	Not injured	Not injured	No	Not admitted	NA	NA	NA	NA	Left against medical advice	NA
15–24	Male	Single	Secondary	Non-employed/Household	Urban	Motorcyle_Occupant	Travelling	Available but not used	No	NA	One severe	Not injured	Injured	Not injured	Not injured	Not injured	Not injured	No	Admitted	Yes	NA	NA	2–7 days	Emergency ward observation	Minor disability
15–24	Female	Single	University	Non-employed/Household	Urban	Motorcyle_Occupant	Leisure	Not available	No	NA	None	Not injured	Not injured	Injured	Not injured	Not injured	Injured	No	Admitted	NA	NA	NA	0–1 days	Emergency ward observation	Minor disability
15–24	Male	Single	Secondary	Unemployed/Other	Urban	Motorcyle_Occupant	Leisure	Not available	Yes	?24 hours	One severe	Not injured	Not injured	Injured	Not injured	Not injured	Not injured	No	Admitted	NA	NA	NA	0–1 days	Admitted to ward	Deceased
15–24	Male	Single	Secondary	Unemployed/Other	Urban	Motorcyle_Occupant	Leisure	Not available	Yes	?24 hours	Multiple severe	Not injured	Not injured	Injured	Not injured	Injured	Not injured	No	Admitted	NA	NA	NA	0–1 days	Admitted to ward	Deceased
15–24	Male	Single	Secondary	Unemployed/Other	Urban	Motorcyle_Occupant	Leisure	Not available	Yes	?24 hours	Multiple severe	Not injured	Not injured	Injured	Not injured	Not injured	Injured	No	Admitted	NA	NA	NA	0–1 days	Died	Deceased
35–44	Male	Married/Partnered	Secondary	White-collar/Low exposure	Urban	Motorcyle_Occupant	Leisure	Not available	No	?24 hours	One severe	Not injured	Not injured	Not injured	Not injured	Injured	Injured	No	Admitted	NA	NA	NA	2–7 days	Admitted to ward	Major disability
15–24	Male	Single	Primary	Unemployed/Other	Rural	Motorcyle_Occupant	Work	Not available	NA	NA	One severe	Not injured	Injured	Not injured	Not injured	Not injured	Injured	No	Admitted	NA	NA	NA	2–7 days	Admitted to ward	Minor disability
15–24	Male	Single	Primary	Manual/Farming	Urban	Motorcyle_Occupant	Travelling	Not available	No	NA	Multiple severe	Injured	Not injured	Not injured	Not injured	Not injured	Not injured	No	Admitted	NA	NA	NA	2–7 days	Admitted to ward	Minor disability
25–34	Male	Married/Partnered	Primary	Manual/Farming	Rural	Motorcyle_Occupant	Work	Not available	No	NA	Multiple severe	Not injured	Injured	Not injured	Not injured	Not injured	Not injured	No	Admitted	NA	NA	NA	2–7 days	Admitted to ward	Minor disability
45–59	Male	Married/Partnered	Primary	Manual/Farming	Rural	Motorcyle_Occupant	Travelling	Available but not used	Yes	NA	One severe	Not injured	Not injured	Injured	Not injured	Not injured	Injured	No	Admitted	NA	NA	NA	2–7 days	Admitted to ward	Major disability
35–44	Male	Married/Partnered	Secondary	Manual/Farming	Urban	Motorcyle_Occupant	Work	Available but not used	No	NA	One severe	Not injured	Not injured	Not injured	Not injured	Not injured	Injured	No	Admitted	NA	NA	NA	2–7 days	Directly to OR	Little or no disability
25–34	Female	Married/Partnered	Secondary	White-collar/Low exposure	Urban	Motorcyle_Occupant	Leisure	Not available	No	NA	One severe	Not injured	Not injured	Not injured	Not injured	Not injured	Injured	No	Admitted	NA	NA	NA	2–7 days	Admitted to ward	Minor disability
25–34	Male	Single	NA	Manual/Farming	Urban	Motorcyle_Occupant	NA	NA	NA	NA	One severe	Not injured	Not injured	Injured	Not injured	Injured	Not injured	No	Admitted	NA	NA	NA	2–7 days	Admitted to ward	Minor disability
15–24	Male	Single	Secondary	Non-employed/Household	Urban	Motorcyle_Occupant	Work	Not available	No	NA	One severe	Not injured	Not injured	Not injured	Not injured	Not injured	Not injured	No	Not admitted	NA	NA	NA	NA	Transferred	NA
15–24	Male	Single	Secondary	Manual/Farming	Urban	Motorcyle_Occupant	Leisure	Not available	No	NA	None	Not injured	Not injured	Injured	Not injured	Not injured	Not injured	No	Admitted	NA	NA	NA	2–7 days	Admitted to ward	Little or no disability
15–24	Male	Single	NA	Manual/Farming	Urban	Motorcyle_Occupant	NA	NA	NA	<1 hour	None	Not injured	Not injured	Not injured	Not injured	Not injured	Not injured	No	Not admitted	NA	NA	NA	NA	Left against medical advice	NA
25–34	Male	Married/Partnered	NA	Manual/Farming	Urban	Motorcyle_Occupant	NA	NA	NA	NA	None	Not injured	Not injured	Not injured	Not injured	Not injured	Not injured	No	Not admitted	NA	NA	NA	NA	Left against medical advice	NA
15–24	Female	Single	Secondary	Non-employed/Household	Urban	Motorcyle_Occupant	Leisure	Not available	No	<1 hour	None	Not injured	Not injured	Not injured	Not injured	Not injured	Not injured	No	Not admitted	NA	NA	NA	NA	Emergency ward observation	NA
60+	Male	Married/Partnered	Secondary	Manual/Farming	Rural	Motorcyle_Occupant	Travelling	Available but not used	Yes	<1 hour	None	Not injured	Not injured	Not injured	Not injured	Not injured	Injured	No	Admitted	NA	NA	NA	2–7 days	Emergency ward observation	Minor disability
25–34	Male	Single	NA	Manual/Farming	Urban	Motorcyle_Occupant	NA	NA	NA	NA	None	Not injured	Injured	Not injured	Not injured	Not injured	Injured	No	Admitted	NA	NA	NA	2–7 days	Admitted to ward	Minor disability
15–24	Male	Single	University	Manual/Farming	Urban	Motorcyle_Occupant	Leisure	Available but not used	No	<1 hour	One severe	Not injured	Not injured	Not injured	Not injured	Not injured	Injured	No	Admitted	NA	NA	NA	8–30 days	Admitted to ward	Minor disability
25–34	Male	Single	Secondary	Manual/Farming	Urban	Motorcyle_Occupant	Work	Not available	No	NA	One severe	Not injured	Not injured	Not injured	Not injured	Not injured	Not injured	No	Not admitted	NA	NA	NA	NA	Left against medical advice	NA
15–24	Male	Single	Secondary	Non-employed/Household	Urban	Motorcyle_Occupant	Work	Not available	No	NA	One severe	Not injured	Not injured	Injured	Not injured	Not injured	Not injured	No	Admitted	NA	NA	NA	2–7 days	Admitted to ward	Little or no disability
25–34	Male	Single	Secondary	White-collar/Low exposure	Urban	Motorcyle_Occupant	Leisure	Available but not used	Yes	NA	None	Not injured	Not injured	Injured	Not injured	Not injured	Not injured	No	Admitted	NA	NA	NA	8–30 days	Admitted to ward	Minor disability
60+	Male	NA	NA	Unemployed/Other	Rural	Motorcyle_Occupant	Leisure	NA	NA	1–5 hours	One severe	Not injured	Not injured	Not injured	Not injured	Not injured	Not injured	No	Not admitted	NA	NA	NA	NA	Died	NA
15–24	Male	Single	NA	Manual/Farming	Urban	Motorcyle_Occupant	Leisure	NA	NA	?24 hours	Multiple severe	Not injured	Not injured	Not injured	Not injured	Not injured	Not injured	No	Not admitted	NA	NA	NA	NA	Died	NA
15–24	Male	Single	NA	Manual/Farming	Urban	Motorcyle_Occupant	Work	NA	NA	1–5 hours	None	Not injured	Not injured	Not injured	Not injured	Not injured	Not injured	No	Not admitted	NA	NA	NA	NA	Left against medical advice	NA
35–44	Male	Married/Partnered	Secondary	Manual/Farming	Urban	Motorcyle_Occupant	Work	Not available	No	NA	One severe	Not injured	Not injured	Not injured	Not injured	Not injured	Not injured	No	Not admitted	NA	NA	NA	NA	Transferred	NA
15–24	Male	Single	NA	Manual/Farming	Urban	Motorcyle_Occupant	NA	Not available	NA	?24 hours	None	Not injured	Not injured	Not injured	Not injured	Not injured	Not injured	No	Not admitted	NA	NA	NA	NA	Left against medical advice	NA
25–34	Male	Married/Partnered	Secondary	Manual/Farming	Urban	Motorcyle_Occupant	Work	Not available	No	1–5 hours	One severe	Not injured	Not injured	Injured	Not injured	Not injured	Injured	No	Admitted	NA	NA	NA	2–7 days	Admitted to ward	Minor disability
35–44	Male	NA	NA	Manual/Farming	Urban	Motorcyle_Occupant	NA	NA	NA	?24 hours	None	Not injured	Injured	Injured	Not injured	Not injured	Injured	No	Admitted	NA	NA	NA	0–1 days	Admitted to ward	Little or no disability
25–34	Male	Single	Secondary	Manual/Farming	Urban	Motorcyle_Occupant	Work	Not available	No	NA	One severe	Not injured	Not injured	Injured	Not injured	Not injured	Not injured	No	Admitted	No	NA	NA	2–7 days	Admitted to ward	Minor disability
35–44	Male	Single	NA	Manual/Farming	Urban	Motorcyle_Occupant	Work	NA	NA	NA	None	Not injured	Injured	Injured	Not injured	Not injured	Not injured	No	Admitted	NA	NA	NA	2–7 days	Admitted to ward	Little or no disability
25–34	Male	Married/Partnered	NA	White-collar/Low exposure	Urban	Motorcyle_Occupant	NA	NA	NA	NA	None	Not injured	Injured	Injured	Not injured	Not injured	Not injured	No	Admitted	NA	NA	NA	2–7 days	Admitted to ward	Little or no disability
25–34	Male	Married/Partnered	Secondary	Manual/Farming	Urban	Motorcyle_Occupant	Sports	Not available	No	NA	None	Not injured	Not injured	Injured	Injured	Not injured	Not injured	No	Admitted	NA	NA	NA	8–30 days	Admitted to ward	Little or no disability
35–44	Male	Single	Secondary	Manual/Farming	Urban	Motorcyle_Occupant	Leisure	Not available	NA	?24 hours	One severe	Not injured	Not injured	Not injured	Not injured	Not injured	Not injured	No	Admitted	NA	NA	NA	NA	Transferred	NA
15–24	Male	Married/Partnered	Secondary	Manual/Farming	Urban	Motorcyle_Occupant	Work	Not available	No	<1 hour	None	Not injured	Not injured	Not injured	Not injured	Not injured	Not injured	No	Not admitted	NA	NA	NA	NA	Left against medical advice	NA
35–44	Male	Married/Partnered	Primary	Manual/Farming	Rural	Motorcyle_Occupant	Travelling	Not available	No	1–5 hours	None	Not injured	Not injured	Not injured	Not injured	Not injured	Not injured	No	Not admitted	NA	NA	NA	NA	Left against medical advice	NA
15–24	Male	Single	Secondary	Non-employed/Household	Urban	Motorcyle_Occupant	Travelling	Not available	No	NA	One severe	Injured	Injured	Injured	Not injured	Not injured	Not injured	No	Admitted	Yes	NA	NA	8–30 days	Admitted to ward	Little or no disability
25–34	Male	Married/Partnered	Secondary	Manual/Farming	Urban	Motorcyle_Occupant	Travelling	Not available	No	NA	One severe	Not injured	Injured	Injured	Not injured	Not injured	Not injured	No	Admitted	Yes	NA	NA	8–30 days	Admitted to ward	Little or no disability
45–59	Female	Married/Partnered	Primary	Non-employed/Household	Rural	Motorcyle_Occupant	Travelling	Available but not used	No	<1 hour	One severe	Not injured	Injured	Injured	Not injured	Not injured	Injured	No	Admitted	NA	NA	NA	2–7 days	Admitted to ward	Little or no disability
25–34	Male	Single	Secondary	Manual/Farming	Urban	Motorcyle_Occupant	NA	NA	NA	NA	Multiple severe	Not injured	Not injured	Injured	Injured	Injured	Injured	No	Admitted	NA	NA	NA	2–7 days	Admitted to ward	Deceased
35–44	Female	Married/Partnered	Primary	Manual/Farming	Urban	Motorcyle_Occupant	Travelling	Not available	No	NA	Multiple severe	Not injured	Not injured	Not injured	Not injured	Injured	Injured	No	Admitted	NA	NA	NA	2–7 days	Admitted to ward	Minor disability
35–44	Female	Single	NA	White-collar/Low exposure	Urban	Motorcyle_Occupant	NA	NA	NA	<1 hour	One severe	Not injured	Not injured	Not injured	Not injured	Not injured	Injured	No	Admitted	NA	NA	NA	0–1 days	Admitted to ward	Little or no disability
15–24	Female	Single	NA	Non-employed/Household	Urban	Motorcyle_Occupant	Travelling	NA	NA	NA	One severe	Not injured	Not injured	Not injured	Not injured	Not injured	Injured	No	Admitted	NA	NA	NA	2–7 days	Directly to OR	Minor disability
15–24	Male	Single	NA	Manual/Farming	Urban	Motorcyle_Occupant	NA	NA	NA	<1 hour	None	Not injured	Injured	Injured	Not injured	Not injured	Injured	No	Admitted	NA	NA	NA	0–1 days	Admitted to ward	Little or no disability
35–44	Male	Single	NA	Manual/Farming	Urban	Motorcyle_Occupant	NA	NA	NA	?24 hours	None	Not injured	Not injured	Injured	Not injured	Not injured	Injured	No	Admitted	NA	NA	NA	0–1 days	Admitted to ward	Minor disability
25–34	Male	NA	NA	Manual/Farming	Urban	Motorcyle_Occupant	Work	NA	NA	?24 hours	Multiple severe	Not injured	Not injured	Not injured	Not injured	Not injured	Not injured	No	Not admitted	NA	NA	NA	NA	Died	NA
35–44	Male	Married/Partnered	NA	Manual/Farming	Urban	Motorcyle_Occupant	NA	NA	NA	?24 hours	None	Not injured	Not injured	Injured	Injured	Injured	Not injured	No	Admitted	NA	NA	NA	2–7 days	Admitted to ward	Minor disability
0–14	Female	Single	Secondary	Non-employed/Household	Urban	Motorcyle_Occupant	Travelling	Not available	No	NA	None	Not injured	Not injured	Injured	Not injured	Not injured	Not injured	No	Admitted	NA	NA	NA	2–7 days	Admitted to ward	Little or no disability
45–59	Male	Married/Partnered	Secondary	Manual/Farming	Urban	Motorcyle_Occupant	Travelling	Not available	No	NA	None	Not injured	Not injured	Injured	Not injured	Not injured	Injured	No	Admitted	NA	NA	NA	2–7 days	Admitted to ward	Little or no disability
45–59	Male	NA	Secondary	Manual/Farming	Urban	Motorcyle_Occupant	Work	NA	No	NA	One severe	Not injured	Not injured	Not injured	Not injured	Not injured	Injured	No	Admitted	NA	NA	NA	8–30 days	Admitted to ward	Minor disability
35–44	Male	Married/Partnered	NA	Manual/Farming	Urban	Motorcyle_Occupant	Work	NA	NA	NA	NA	Not injured	Injured	Not injured	Not injured	Not injured	Not injured	No	Admitted	Yes	NA	NA	2–7 days	Emergency ward observation	Minor disability
15–24	Male	Single	Secondary	White-collar/Low exposure	Urban	Motorcyle_Occupant	Work	Not available	No	NA	Multiple severe	Not injured	Not injured	Injured	Not injured	Not injured	Injured	No	Admitted	NA	NA	NA	8–30 days	Admitted to ward	Minor disability
25–34	Male	Single	Secondary	Manual/Farming	Urban	Motorcyle_Occupant	Leisure	Available but not used	No	NA	One severe	Not injured	Not injured	Not injured	Not injured	Not injured	Injured	No	Admitted	NA	NA	NA	NA	Emergency ward observation	Major disability
25–34	Male	Married/Partnered	Secondary	White-collar/Low exposure	Urban	Motorcyle_Occupant	Travelling	Not available	No	NA	One severe	Not injured	Not injured	Not injured	Not injured	Not injured	Not injured	No	Admitted	NA	NA	NA	2–7 days	Admitted to ward	Little or no disability
45–59	Male	Married/Partnered	Secondary	White-collar/Low exposure	Urban	Motorcyle_Occupant	Leisure	Available but not used	No	NA	One severe	Not injured	Not injured	Not injured	Not injured	Not injured	Injured	No	Admitted	NA	NA	NA	8–30 days	Directly to OR	Minor disability
25–34	Male	Married/Partnered	Secondary	Manual/Farming	Urban	Motorcyle_Occupant	Travelling	Not available	No	<1 hour	One severe	Not injured	Not injured	Not injured	Not injured	Not injured	Injured	No	Admitted	NA	NA	NA	0–1 days	Admitted to ward	Minor disability
15–24	Male	Single	Primary	Manual/Farming	Urban	Motorcyle_Occupant	Work	Not available	No	<1 hour	None	Not injured	Not injured	Not injured	Not injured	Not injured	Not injured	No	Not admitted	NA	NA	NA	NA	Left against medical advice	NA
25–34	Male	Married/Partnered	Primary	Manual/Farming	Urban	Motorcyle_Occupant	Work	Availabe used	No	<1 hour	None	Not injured	Not injured	Not injured	Not injured	Not injured	Not injured	No	Not admitted	NA	NA	NA	NA	Left against medical advice	NA
25–34	Male	Single	NA	Manual/Farming	Urban	Motorcyle_Occupant	Work	Not available	NA	?24 hours	One severe	Not injured	Not injured	Not injured	Not injured	Not injured	Injured	No	Admitted	NA	NA	NA	0–1 days	Admitted to ward	Major disability
15–24	Male	Single	Secondary	Manual/Farming	Urban	Motorcyle_Occupant	Travelling	Not available	No	NA	None	Not injured	Not injured	Not injured	Not injured	Not injured	Injured	No	Admitted	NA	NA	NA	2–7 days	Emergency ward observation	Minor disability
25–34	Male	Single	NA	Manual/Farming	Urban	Motorcyle_Occupant	NA	NA	NA	?24 hours	One severe	Not injured	Not injured	Not injured	Not injured	Not injured	Not injured	No	Not admitted	NA	NA	NA	NA	Left against medical advice	NA
15–24	Male	Single	Primary	Unemployed/Other	Rural	Motorcyle_Occupant	Leisure	Not available	No	NA	None	Not injured	Not injured	Injured	Not injured	Injured	Not injured	No	Admitted	NA	NA	NA	8–30 days	Admitted to ward	Minor disability
25–34	Female	Single	NA	Manual/Farming	Urban	Motorcyle_Occupant	NA	NA	NA	?24 hours	Multiple severe	Not injured	Not injured	Not injured	Not injured	Not injured	Not injured	No	Not admitted	NA	NA	NA	NA	Left against medical advice	NA
35–44	Male	NA	NA	Manual/Farming	Urban	Motorcyle_Occupant	NA	NA	NA	?24 hours	Multiple severe	Not injured	Not injured	Not injured	Not injured	Not injured	Not injured	No	Not admitted	NA	NA	NA	NA	Left against medical advice	NA
25–34	Male	Single	NA	Manual/Farming	Urban	Motorcyle_Occupant	NA	NA	NA	<1 hour	One severe	Not injured	Not injured	Not injured	Not injured	Not injured	Not injured	No	Not admitted	NA	NA	NA	NA	Left against medical advice	NA
25–34	Male	Single	NA	Manual/Farming	Urban	Motorcyle_Occupant	NA	NA	NA	<1 hour	None	Not injured	Not injured	Not injured	Not injured	Not injured	Not injured	No	Not admitted	NA	NA	NA	NA	Left against medical advice	NA
15–24	Male	Single	NA	Unemployed/Other	Urban	Motorcyle_Occupant	NA	NA	NA	1–5 hours	Multiple severe	Not injured	Not injured	Not injured	Not injured	Not injured	Injured	No	Admitted	NA	NA	NA	2–7 days	Emergency ward observation	Major disability
35–44	Male	Married/Partnered	Primary	White-collar/Low exposure	Rural	Motorcyle_Occupant	Travelling	Not available	No	1–5 hours	None	Not injured	Injured	Injured	Injured	Not injured	Not injured	No	Admitted	NA	NA	NA	2–7 days	Admitted to ward	Little or no disability
15–24	Male	Single	Secondary	Manual/Farming	Rural	Motorcyle_Occupant	Leisure	Available but not used	No	6–23 hours	One severe	Not injured	Not injured	Not injured	Not injured	Not injured	Injured	No	Admitted	NA	NA	NA	2–7 days	Emergency ward observation	Major disability
25–34	Female	Single	NA	White-collar/Low exposure	Urban	Motorcyle_Occupant	NA	NA	NA	?24 hours	One severe	Not injured	Not injured	Not injured	Not injured	Not injured	Not injured	No	Not admitted	NA	NA	NA	NA	Left against medical advice	NA
15–24	Male	Single	NA	Manual/Farming	Urban	Motorcyle_Occupant	Leisure	NA	NA	1–5 hours	None	Not injured	Not injured	Not injured	Not injured	Not injured	Injured	No	Admitted	NA	NA	NA	2–7 days	Emergency ward observation	Minor disability
25–34	Female	Single	NA	Manual/Farming	Urban	Motorcyle_Occupant	NA	NA	NA	?24 hours	None	Not injured	Not injured	Not injured	Not injured	Not injured	Not injured	No	Not admitted	NA	NA	NA	NA	Left against medical advice	NA
15–24	Male	Single	Secondary	Unemployed/Other	Urban	Motorcyle_Occupant	Leisure	Not available	Yes	?24 hours	One severe	Not injured	Not injured	Not injured	Not injured	Not injured	Injured	No	Admitted	NA	NA	NA	8–30 days	Admitted to ward	Major disability
35–44	Male	Married/Partnered	NA	Manual/Farming	Urban	Motorcyle_Occupant	Work	NA	NA	<1 hour	None	Not injured	Not injured	Not injured	Not injured	Not injured	Not injured	No	Not admitted	NA	NA	NA	NA	Left against medical advice	NA
15–24	Male	Single	NA	Manual/Farming	Urban	Motorcyle_Occupant	Work	NA	NA	?24 hours	One severe	Not injured	Not injured	Not injured	Not injured	Not injured	Not injured	No	Not admitted	NA	NA	NA	NA	Left against medical advice	NA
35–44	Male	Married/Partnered	NA	Manual/Farming	Urban	Motorcyle_Occupant	NA	NA	NA	?24 hours	Multiple severe	Not injured	Not injured	Not injured	Not injured	Not injured	Not injured	No	Not admitted	NA	NA	NA	NA	Left against medical advice	NA
25–34	Male	Single	NA	Manual/Farming	Urban	Motorcyle_Occupant	Leisure	NA	NA	NA	One severe	Not injured	Not injured	Not injured	Not injured	Injured	Not injured	No	Admitted	NA	NA	NA	2–7 days	Left against medical advice	Major disability
35–44	Male	Single	NA	Manual/Farming	Urban	Motorcyle_Occupant	NA	Not available	NA	?24 hours	None	Not injured	Not injured	Injured	Not injured	Not injured	Not injured	No	Admitted	NA	NA	NA	2–7 days	Admitted to ward	Little or no disability
25–34	Male	Married/Partnered	NA	Manual/Farming	Urban	Motorcyle_Occupant	Work	Not available	NA	<1 hour	One severe	Not injured	Not injured	Not injured	Injured	Not injured	Injured	No	Admitted	NA	NA	NA	2–7 days	Emergency ward observation	Minor disability
45–59	Male	Married/Partnered	Secondary	Manual/Farming	Urban	Motorcyle_Occupant	Leisure	Not available	NA	?24 hours	One severe	Not injured	Not injured	Not injured	Not injured	Not injured	Injured	No	Admitted	NA	NA	NA	2–7 days	Admitted to ICU	Major disability
25–34	Male	Single	Secondary	White-collar/Low exposure	Urban	Motorcyle_Occupant	NA	Not available	NA	NA	One severe	Not injured	Not injured	Injured	Not injured	Not injured	Injured	No	Admitted	NA	NA	NA	8–30 days	Admitted to ward	Minor disability
60+	Male	Married/Partnered	NA	White-collar/Low exposure	Urban	Motorcyle_Occupant	NA	NA	NA	<1 hour	Multiple severe	Not injured	Not injured	Not injured	Not injured	Not injured	Not injured	No	Not admitted	NA	NA	NA	NA	Left against medical advice	NA
35–44	Male	Single	NA	Manual/Farming	Urban	Motorcyle_Occupant	NA	NA	NA	?24 hours	None	Not injured	Injured	Injured	Not injured	Not injured	Not injured	No	Admitted	NA	NA	NA	2–7 days	Admitted to ward	Minor disability
35–44	Male	Single	NA	Manual/Farming	Urban	Motorcyle_Occupant	NA	NA	NA	?24 hours	One severe	Not injured	Not injured	Not injured	Not injured	Not injured	Injured	No	Admitted	NA	NA	NA	2–7 days	Admitted to ward	Minor disability
35–44	Male	Married/Partnered	Secondary	White-collar/Low exposure	Rural	Motorcyle_Occupant	Work	Available but not used	Yes	<1 hour	Multiple severe	Not injured	Not injured	Not injured	Not injured	Not injured	Not injured	No	Not admitted	NA	NA	NA	NA	Transferred	NA
25–34	Male	Single	Secondary	Manual/Farming	Urban	Motorcyle_Occupant	Work	Available but not used	No	1–5 hours	One severe	Not injured	Not injured	Not injured	Not injured	Not injured	Injured	No	Admitted	NA	NA	NA	2–7 days	Admitted to ward	Minor disability
60+	Male	Married/Partnered	Primary	Manual/Farming	Urban	Motorcyle_Occupant	Work	Available but not used	No	NA	One severe	Not injured	Not injured	Not injured	Not injured	Not injured	Injured	No	Admitted	NA	NA	NA	2–7 days	Emergency ward observation	Major disability
15–24	Male	Single	NA	Unemployed/Other	NA	Motorcyle_Occupant	Leisure	NA	NA	NA	None	Not injured	Not injured	Not injured	Not injured	Not injured	Not injured	No	Not admitted	NA	NA	NA	NA	Left against medical advice	NA
25–34	Male	Single	Secondary	Manual/Farming	Rural	Motorcyle_Occupant	Leisure	Available but not used	No	1–5 hours	None	Not injured	Not injured	Injured	Not injured	Not injured	Not injured	No	Admitted	NA	NA	NA	2–7 days	Admitted to ward	Minor disability
25–34	Male	NA	NA	Unemployed/Other	NA	Motorcyle_Occupant	Leisure	NA	NA	NA	One severe	Not injured	Not injured	Not injured	Not injured	Not injured	Not injured	No	Not admitted	NA	NA	NA	NA	Left against medical advice	NA
15–24	Male	Single	NA	Unemployed/Other	Urban	Motorcyle_Occupant	NA	Available but not used	NA	NA	None	Not injured	Not injured	Not injured	Not injured	Not injured	Not injured	No	Not admitted	NA	NA	NA	NA	Left against medical advice	NA
25–34	Male	Single	NA	Unemployed/Other	Urban	Motorcyle_Occupant	Leisure	NA	NA	NA	None	Not injured	Not injured	Not injured	Not injured	Not injured	Not injured	No	Not admitted	NA	NA	NA	NA	Left against medical advice	NA
25–34	Male	Single	Primary	Manual/Farming	Urban	Motorcyle_Occupant	Travelling	Not available	No	1–5 hours	None	Not injured	Not injured	Not injured	Not injured	Injured	Not injured	No	Admitted	NA	NA	NA	2–7 days	Admitted to ward	Little or no disability
25–34	Male	Single	Secondary	Manual/Farming	Urban	Motorcyle_Occupant	Work	Not available	No	<1 hour	One severe	Not injured	Injured	Injured	Not injured	Not injured	Not injured	No	Admitted	NA	NA	NA	2–7 days	Admitted to ward	Minor disability
25–34	Male	Single	Secondary	Manual/Farming	Urban	Motorcyle_Occupant	NA	Not available	NA	NA	One severe	Not injured	Not injured	Not injured	Not injured	Not injured	Injured	No	Admitted	NA	NA	NA	>30 days	Admitted to ward	Minor disability
35–44	Male	Married/Partnered	NA	Manual/Farming	Urban	Motorcyle_Occupant	NA	NA	NA	NA	One severe	Not injured	Not injured	Not injured	Not injured	Not injured	Not injured	No	Not admitted	NA	NA	NA	NA	Left against medical advice	NA
25–34	Male	Single	NA	Manual/Farming	Urban	Motorcyle_Occupant	NA	Not available	NA	NA	One severe	Not injured	Not injured	Not injured	Not injured	Not injured	Not injured	No	Not admitted	NA	NA	NA	NA	Left against medical advice	NA
15–24	Male	Married/Partnered	NA	Manual/Farming	Urban	Motorcyle_Occupant	NA	NA	NA	NA	One severe	Not injured	Not injured	Not injured	Not injured	Not injured	Not injured	No	Not admitted	NA	NA	NA	NA	Left against medical advice	NA
25–34	Male	Married/Partnered	NA	Manual/Farming	Urban	Motorcyle_Occupant	NA	NA	NA	NA	One severe	Not injured	Not injured	Not injured	Not injured	Not injured	Not injured	No	Not admitted	NA	NA	NA	NA	Left against medical advice	NA
45–59	Male	Married/Partnered	NA	White-collar/Low exposure	Urban	Motorcyle_Occupant	NA	NA	NA	?24 hours	None	Not injured	Injured	Injured	Not injured	Not injured	Not injured	No	Admitted	NA	NA	NA	8–30 days	Admitted to ward	Little or no disability
25–34	Male	NA	NA	Manual/Farming	NA	Motorcyle_Occupant	NA	NA	NA	?24 hours	Multiple severe	Not injured	Injured	Injured	Not injured	Not injured	Injured	No	Admitted	NA	NA	NA	2–7 days	Emergency ward observation	Deceased
35–44	Male	Single	No formal education	Manual/Farming	Urban	Motorcyle_Occupant	Work	Available but not used	No	<1 hour	One severe	Not injured	Not injured	Not injured	Not injured	Not injured	Injured	No	Admitted	NA	NA	NA	2–7 days	Admitted to ward	Minor disability
25–34	Male	Single	NA	Unemployed/Other	Urban	Motorcyle_Occupant	NA	Not available	NA	<1 hour	One severe	Not injured	Not injured	Not injured	Not injured	Not injured	Not injured	No	Admitted	NA	NA	NA	2–7 days	Admitted to ward	Minor disability
25–34	Male	Single	NA	Manual/Farming	Urban	Motorcyle_Occupant	NA	NA	NA	?24 hours	One severe	Not injured	Injured	Injured	Not injured	Not injured	Injured	No	Admitted	NA	NA	NA	2–7 days	Admitted to ward	Little or no disability
25–34	Male	Single	NA	Unemployed/Other	Urban	Motorcyle_Occupant	NA	NA	NA	NA	None	Not injured	Not injured	Not injured	Not injured	Not injured	Not injured	No	Not admitted	NA	NA	NA	NA	Left against medical advice	NA
25–34	Male	Married/Partnered	No formal education	White-collar/Low exposure	Rural	Motorcyle_Occupant	Leisure	Not available	No	NA	None	Not injured	Not injured	Injured	Not injured	Not injured	Not injured	No	Admitted	NA	NA	NA	2–7 days	Admitted to ward	Minor disability
15–24	Female	Single	Secondary	Unemployed/Other	Urban	Motorcyle_Occupant	NA	Not available	No	NA	None	Not injured	Injured	Injured	Not injured	Not injured	Not injured	No	Admitted	NA	NA	NA	2–7 days	Admitted to ward	Little or no disability
25–34	Male	Single	Secondary	White-collar/Low exposure	Rural	Motorcyle_Occupant	Work	Not available	No	?24 hours	Multiple severe	Not injured	Injured	Injured	Not injured	Not injured	Not injured	No	Admitted	NA	NA	NA	8–30 days	Admitted to ward	Little or no disability
25–34	Male	Single	Secondary	Manual/Farming	Urban	Motorcyle_Occupant	Work	Not available	No	NA	One severe	Not injured	Not injured	Injured	Not injured	Not injured	Injured	No	Admitted	NA	NA	NA	2–7 days	Admitted to ward	Major disability
35–44	Male	Married/Partnered	Primary	Manual/Farming	Urban	Motorcyle_Occupant	Work	Available but not used	No	NA	One severe	Not injured	Not injured	Not injured	Not injured	Not injured	Not injured	No	Not admitted	NA	NA	NA	NA	Left against medical advice	NA
15–24	Female	Single	Primary	Unemployed/Other	Urban	Motorcyle_Occupant	Leisure	Not available	No	NA	One severe	Not injured	Not injured	Not injured	Not injured	Not injured	Not injured	No	Not admitted	NA	NA	NA	NA	Transferred	NA
15–24	Male	Single	Primary	Manual/Farming	Urban	Motorcyle_Occupant	Work	Not available	No	NA	One severe	Injured	Injured	Injured	Not injured	Injured	Injured	No	Admitted	NA	NA	NA	2–7 days	Admitted to ward	Little or no disability
25–34	Male	Married/Partnered	Primary	Manual/Farming	Urban	Motorcyle_Occupant	Leisure	Availabe used	No	NA	None	Not injured	Injured	Injured	Not injured	Not injured	Not injured	No	Admitted	NA	NA	NA	2–7 days	Emergency ward observation	Minor disability
15–24	Male	Single	Secondary	Non-employed/Household	Rural	Motorcyle_Occupant	Travelling	Not available	No	NA	Multiple severe	Injured	Not injured	Not injured	Not injured	Not injured	Not injured	No	Admitted	NA	NA	NA	8–30 days	Admitted to ICU	Little or no disability
25–34	Male	NA	NA	Manual/Farming	Urban	Motorcyle_Occupant	Work	Not available	Yes	<1 hour	Multiple severe	Not injured	Injured	Not injured	Not injured	Not injured	Injured	No	Admitted	NA	NA	NA	2–7 days	Admitted to ward	Major disability
25–34	Male	Married/Partnered	Primary	Manual/Farming	Urban	Motorcyle_Occupant	Work	Not available	Yes	<1 hour	Multiple severe	Not injured	Injured	Not injured	Not injured	Not injured	Injured	No	Admitted	NA	NA	NA	8–30 days	Admitted to ward	Minor disability
35–44	Male	Married/Partnered	Secondary	Manual/Farming	Urban	Motorcyle_Occupant	Work	Availabe used	No	NA	One severe	Not injured	Not injured	Not injured	Not injured	Not injured	Injured	No	Admitted	NA	NA	NA	>30 days	Directly to OR	Minor disability
25–34	Female	Single	Secondary	Unemployed/Other	Urban	Motorcyle_Occupant	Leisure	Not available	No	?24 hours	One severe	Not injured	Not injured	Not injured	Not injured	Not injured	Injured	No	Admitted	NA	NA	NA	NA	Admitted to ward	Major disability
25–34	Male	Single	Secondary	Manual/Farming	Urban	Motorcyle_Occupant	Travelling	Available but not used	NA	NA	Multiple severe	Not injured	Not injured	Not injured	Not injured	Not injured	Injured	No	Admitted	NA	NA	NA	2–7 days	Emergency ward observation	Major disability
25–34	Male	Married/Partnered	Primary	Manual/Farming	Urban	Motorcyle_Occupant	Work	Not available	No	NA	One severe	Not injured	Injured	Injured	Not injured	Not injured	Not injured	No	Admitted	NA	NA	NA	2–7 days	Admitted to ward	Little or no disability
15–24	Male	Single	Secondary	Manual/Farming	Urban	Motorcyle_Occupant	Leisure	Available but not used	Yes	NA	Multiple severe	Not injured	Not injured	Not injured	Not injured	Not injured	Injured	No	Admitted	NA	NA	NA	NA	Transferred	Major disability
35–44	Female	Single	Secondary	White-collar/Low exposure	Urban	Motorcyle_Occupant	Travelling	Not available	No	NA	One severe	Not injured	Not injured	Not injured	Not injured	Not injured	Injured	No	Admitted	NA	NA	NA	0–1 days	Admitted to ward	Major disability
15–24	Female	Single	Secondary	Non-employed/Household	Urban	Motorcyle_Occupant	Leisure	Not available	No	NA	One severe	Not injured	Not injured	Not injured	Not injured	Not injured	Injured	No	Admitted	NA	NA	NA	8–30 days	Admitted to ward	Minor disability
25–34	Male	Married/Partnered	Secondary	Manual/Farming	Urban	Motorcyle_Occupant	Leisure	Not available	No	NA	None	Not injured	Not injured	Injured	Injured	Not injured	Not injured	No	Admitted	NA	NA	NA	8–30 days	Emergency ward observation	Minor disability
0–14	Female	Single	Primary	Non-employed/Household	Urban	Motorcyle_Occupant	Leisure	Not available	No	NA	One severe	Not injured	Not injured	Not injured	Not injured	Not injured	Injured	No	Admitted	NA	NA	NA	2–7 days	Emergency ward observation	Minor disability
25–34	Male	Single	Secondary	Manual/Farming	Urban	Motorcyle_Occupant	Work	Not available	No	NA	One severe	Not injured	Injured	Not injured	Not injured	Not injured	Injured	No	Admitted	NA	NA	NA	2–7 days	Admitted to ward	Major disability
25–34	Male	Married/Partnered	University	Manual/Farming	Rural	Motorcyle_Occupant	Work	Not available	No	NA	None	Not injured	Injured	Injured	Not injured	Not injured	Not injured	No	Admitted	NA	NA	NA	2–7 days	Admitted to ward	Minor disability
35–44	Male	Married/Partnered	Secondary	Manual/Farming	Urban	Motorcyle_Occupant	Work	Not available	NA	NA	None	Not injured	Injured	Not injured	Not injured	Not injured	Not injured	No	Admitted	NA	NA	NA	8–30 days	Admitted to ward	Minor disability
15–24	Female	Single	Secondary	Non-employed/Household	Urban	Motorcyle_Occupant	Travelling	Not available	No	NA	One severe	Not injured	Injured	Injured	Not injured	Not injured	Injured	No	Admitted	NA	NA	NA	0–1 days	Admitted to ward	Minor disability
35–44	Male	Married/Partnered	NA	Manual/Farming	Urban	Motorcyle_Occupant	NA	NA	NA	NA	One severe	Not injured	Not injured	Injured	Not injured	Not injured	Injured	No	Admitted	NA	NA	NA	2–7 days	Admitted to ward	Little or no disability
25–34	Male	Married/Partnered	NA	Manual/Farming	Urban	Motorcyle_Occupant	NA	Not available	NA	NA	Multiple severe	Not injured	Not injured	Injured	Not injured	Not injured	Not injured	No	Admitted	NA	Yes	NA	>30 days	Admitted to ICU	Little or no disability
25–34	Male	Single	NA	Manual/Farming	Urban	Motorcyle_Occupant	NA	Not available	NA	NA	None	Not injured	Not injured	Not injured	Not injured	Not injured	Injured	No	Admitted	NA	NA	NA	0–1 days	Admitted to ward	Little or no disability
45–59	Male	Married/Partnered	NA	Manual/Farming	Urban	Motorcyle_Occupant	NA	Not available	NA	NA	One severe	Not injured	Not injured	Not injured	Not injured	Not injured	Injured	No	Admitted	NA	NA	NA	0–1 days	Admitted to ward	Minor disability
0–14	Female	Single	Secondary	Non-employed/Household	Urban	Motorcyle_Occupant	Education	Not available	No	NA	One severe	Not injured	Not injured	Not injured	Not injured	Not injured	Not injured	No	Not admitted	NA	NA	NA	NA	Left against medical advice	NA
25–34	Male	Single	Primary	Manual/Farming	Urban	Motorcyle_Occupant	Work	Not available	No	NA	None	Not injured	Injured	Injured	Not injured	Not injured	Not injured	No	Admitted	NA	NA	NA	2–7 days	Admitted to ward	Little or no disability
25–34	Male	Married/Partnered	NA	Manual/Farming	Urban	Motorcyle_Occupant	NA	Not available	NA	NA	Multiple severe	Not injured	Not injured	Not injured	Not injured	Not injured	Injured	No	Admitted	NA	NA	NA	0–1 days	Admitted to ward	Minor disability
35–44	Female	Single	No formal education	Manual/Farming	Rural	Motorcyle_Occupant	Travelling	Not available	No	?24 hours	One severe	Not injured	Injured	Not injured	Not injured	Not injured	Not injured	No	Admitted	NA	NA	NA	8–30 days	Admitted to ward	Major disability
25–34	Male	Married/Partnered	Primary	Manual/Farming	Urban	Motorcyle_Occupant	Work	Not available	No	NA	None	Not injured	Not injured	Injured	Not injured	Not injured	Not injured	No	Admitted	NA	NA	NA	2–7 days	Admitted to ICU	Minor disability
25–34	Female	Previously married	Secondary	Manual/Farming	Urban	Motorcyle_Occupant	Work	Not available	No	NA	None	Not injured	Not injured	Not injured	Not injured	Injured	Not injured	No	Admitted	NA	NA	NA	2–7 days	Admitted to ward	Little or no disability
25–34	Male	Married/Partnered	Primary	White-collar/Low exposure	Rural	Motorcyle_Occupant	Domestic activity	Not available	No	NA	None	Not injured	Injured	Injured	Not injured	Not injured	Injured	No	Admitted	NA	NA	NA	2–7 days	Admitted to ward	Minor disability
15–24	Male	Single	Secondary	Unemployed/Other	Rural	Motorcyle_Occupant	Leisure	Not available	Yes	NA	One severe	Not injured	Injured	Injured	Not injured	Not injured	Injured	No	Admitted	NA	NA	NA	8–30 days	Admitted to ICU	Minor disability
45–59	Male	Single	Secondary	Unemployed/Other	Urban	Motorcyle_Occupant	Travelling	Not available	No	<1 hour	One severe	Not injured	Not injured	Injured	Not injured	Not injured	Not injured	No	Admitted	No	NA	NA	2–7 days	Admitted to ICU	Deceased
45–59	Female	Single	Secondary	White-collar/Low exposure	Urban	Motorcyle_Occupant	Travelling	Not available	No	<1 hour	One severe	Injured	Not injured	Not injured	Not injured	Not injured	Injured	No	Admitted	NA	NA	NA	8–30 days	Admitted to ward	Deceased
25–34	Male	Single	Secondary	White-collar/Low exposure	Urban	Motorcyle_Occupant	Work	Not available	No	<1 hour	One severe	Not injured	Not injured	Not injured	Not injured	Injured	Not injured	No	Admitted	NA	NA	NA	8–30 days	Admitted to ICU	Little or no disability
15–24	Male	Single	Secondary	Manual/Farming	Urban	Motorcyle_Occupant	Leisure	Not available	No	NA	One severe	Injured	Injured	Injured	Not injured	Injured	Injured	No	Admitted	NA	NA	NA	2–7 days	Admitted to ward	Major disability
35–44	Male	Married/Partnered	No formal education	Manual/Farming	Rural	Motorcyle_Occupant	Work	Not available	No	NA	Multiple severe	Not injured	Not injured	Not injured	Not injured	Not injured	Not injured	No	Not admitted	NA	NA	NA	NA	Died	NA
35–44	Female	Single	Secondary	Manual/Farming	Urban	Motorcyle_Occupant	Travelling	Not available	No	NA	None	Not injured	Injured	Injured	Not injured	Not injured	Not injured	No	Admitted	NA	NA	NA	2–7 days	Admitted to ward	Little or no disability
25–34	Male	Single	Secondary	White-collar/Low exposure	Urban	Motorcyle_Occupant	Leisure	Available but not used	No	NA	None	Not injured	Injured	Not injured	Not injured	Not injured	Not injured	No	Admitted	Yes	NA	NA	2–7 days	Emergency ward observation	Minor disability
25–34	Female	Married/Partnered	Secondary	Manual/Farming	Urban	Motorcyle_Occupant	Travelling	Available but not used	No	?24 hours	One severe	Not injured	Not injured	Not injured	Not injured	Not injured	Injured	No	Admitted	NA	NA	NA	>30 days	Admitted to ward	Minor disability
15–24	Male	Single	Secondary	Non-employed/Household	Urban	Motorcyle_Occupant	Leisure	Not available	No	NA	None	Not injured	Injured	Injured	Not injured	Not injured	Not injured	No	Admitted	NA	NA	NA	0–1 days	Admitted to ward	Little or no disability
35–44	Male	Married/Partnered	Primary	Manual/Farming	Rural	Motorcyle_Occupant	Leisure	Available but not used	No	NA	One severe	Not injured	Not injured	Not injured	Not injured	Not injured	Not injured	No	Not admitted	NA	NA	NA	NA	Left against medical advice	NA
25–34	Male	Single	Secondary	White-collar/Low exposure	Urban	Motorcyle_Occupant	Leisure	Available but not used	No	NA	None	Not injured	Not injured	Not injured	Not injured	Not injured	Injured	No	Admitted	Yes	NA	NA	8–30 days	Directly to OR	Minor disability
35–44	Male	Married/Partnered	Secondary	Manual/Farming	NA	Motorcyle_Occupant	Leisure	NA	NA	1–5 hours	None	Not injured	Injured	Injured	Not injured	Not injured	Not injured	No	Admitted	NA	NA	NA	2–7 days	Emergency ward observation	Little or no disability
25–34	Male	Single	University	Manual/Farming	Urban	Motorcyle_Occupant	Work	Not available	No	NA	One severe	Not injured	Injured	Not injured	Not injured	Not injured	Not injured	No	Admitted	No	NA	NA	8–30 days	Admitted to ward	Major disability
35–44	Male	Married/Partnered	Secondary	Manual/Farming	Urban	Motorcyle_Occupant	Work	Not available	No	NA	None	Not injured	Not injured	Injured	Not injured	Not injured	Not injured	No	Admitted	NA	NA	NA	2–7 days	Admitted to ward	Minor disability
15–24	Male	Single	Secondary	Manual/Farming	Rural	Motorcyle_Occupant	Work	Not available	No	NA	None	Not injured	Injured	Injured	Not injured	Not injured	Not injured	No	Admitted	NA	NA	NA	2–7 days	Emergency ward observation	Minor disability
35–44	Male	Married/Partnered	No formal education	Unemployed/Other	Urban	Motorcyle_Occupant	Leisure	Not available	No	NA	One severe	Not injured	Injured	Injured	Not injured	Not injured	Not injured	No	Admitted	NA	NA	NA	2–7 days	Admitted to ICU	Deceased
25–34	Male	Single	Primary	Manual/Farming	Urban	Motorcyle_Occupant	Work	NA	NA	NA	Multiple severe	Not injured	Not injured	Not injured	Not injured	Not injured	Not injured	No	Not admitted	NA	NA	NA	NA	Died	NA
25–34	Male	Married/Partnered	Secondary	Manual/Farming	Urban	Motorcyle_Occupant	Leisure	NA	NA	NA	One severe	Not injured	Not injured	Not injured	Not injured	Not injured	Not injured	No	Not admitted	NA	NA	NA	NA	Left against medical advice	NA
25–34	Male	NA	No formal education	Manual/Farming	Rural	Motorcyle_Occupant	Work	Not available	No	NA	None	Not injured	Not injured	Injured	Not injured	Not injured	Not injured	No	Admitted	NA	NA	NA	2–7 days	Admitted to ward	Minor disability
15–24	Male	Single	Secondary	Non-employed/Household	Rural	Motorcyle_Occupant	Leisure	Available but not used	No	NA	One severe	Not injured	Not injured	Not injured	Not injured	Not injured	Not injured	No	Not admitted	NA	NA	NA	NA	Left against medical advice	NA
15–24	Male	Single	Secondary	White-collar/Low exposure	Urban	Motorcyle_Occupant	Travelling	Not available	No	NA	None	Not injured	Not injured	Not injured	Not injured	Not injured	Not injured	No	Not admitted	NA	NA	NA	NA	Left against medical advice	NA
15–24	Female	Single	Secondary	Non-employed/Household	Urban	Motorcyle_Occupant	Education	Not available	No	NA	None	Not injured	Not injured	Not injured	Not injured	Not injured	Injured	No	Admitted	NA	NA	NA	0–1 days	Admitted to ward	Little or no disability
15–24	Male	Single	Primary	Manual/Farming	Urban	Motorcyle_Occupant	Work	Not available	No	<1 hour	Multiple severe	Not injured	Not injured	Injured	Not injured	Not injured	Not injured	No	Admitted	Yes	NA	NA	8–30 days	Admitted to ICU	Deceased
35–44	Male	Single	NA	Manual/Farming	Urban	Motorcyle_Occupant	NA	NA	NA	NA	One severe	Not injured	Injured	Not injured	Not injured	Not injured	Injured	No	Admitted	NA	NA	NA	2–7 days	Admitted to ward	Minor disability
15–24	Male	Married/Partnered	No formal education	Manual/Farming	Rural	Motorcyle_Occupant	Work	Not available	NA	?24 hours	One severe	Not injured	Injured	Injured	Not injured	Not injured	Not injured	No	Admitted	NA	NA	NA	2–7 days	Admitted to ICU	Major disability
35–44	Male	Married/Partnered	Secondary	White-collar/Low exposure	Urban	Motorcyle_Occupant	Domestic activity	Not available	Yes	1–5 hours	None	Not injured	Not injured	Injured	Not injured	Not injured	Not injured	No	Admitted	NA	NA	NA	2–7 days	Admitted to ward	Major disability
25–34	Male	Married/Partnered	NA	Manual/Farming	Urban	Motorcyle_Occupant	NA	NA	NA	NA	Multiple severe	Not injured	Injured	Injured	Not injured	Not injured	Not injured	No	Admitted	NA	NA	NA	2–7 days	Admitted to ward	NA
60+	Female	Previously married	Secondary	Manual/Farming	Urban	Motorcyle_Occupant	Leisure	Not available	No	NA	None	Injured	Not injured	Injured	Not injured	Not injured	Not injured	No	Admitted	NA	NA	NA	2–7 days	Emergency ward observation	Little or no disability
45–59	Male	Married/Partnered	Secondary	Manual/Farming	Urban	Motorcyle_Occupant	Work	Not available	No	NA	One severe	Not injured	Not injured	Not injured	Not injured	Not injured	Injured	No	Admitted	NA	NA	NA	0–1 days	Admitted to ward	Major disability
15–24	Female	Single	NA	Unemployed/Other	Urban	Motorcyle_Occupant	NA	NA	NA	NA	One severe	Not injured	Not injured	Injured	Not injured	Not injured	Not injured	No	Admitted	NA	NA	NA	8–30 days	Admitted to ward	Little or no disability
25–34	Male	Single	NA	Manual/Farming	Urban	Motorcyle_Occupant	NA	NA	NA	NA	None	Not injured	Not injured	Not injured	Not injured	Injured	Injured	No	Admitted	NA	NA	NA	2–7 days	Admitted to ward	Little or no disability
25–34	Female	Single	NA	White-collar/Low exposure	Urban	Motorcyle_Occupant	NA	NA	NA	NA	Multiple severe	Not injured	Not injured	Not injured	Not injured	Not injured	Injured	No	Admitted	NA	NA	NA	2–7 days	Admitted to ward	Minor disability
25–34	Male	Single	University	White-collar/Low exposure	Urban	Motorcyle_Occupant	Work	Not available	No	NA	One severe	Not injured	Not injured	Injured	Not injured	Not injured	Injured	No	Admitted	NA	NA	NA	2–7 days	Admitted to ward	Little or no disability
25–34	Male	Married/Partnered	University	White-collar/Low exposure	Urban	Motorcyle_Occupant	Travelling	Not available	Yes	1–5 hours	None	Not injured	Not injured	Not injured	Not injured	Not injured	Not injured	No	Not admitted	NA	NA	NA	NA	Left against medical advice	NA
35–44	Male	Single	Secondary	Manual/Farming	Urban	Motorcyle_Occupant	Work	Not available	No	NA	None	Not injured	Injured	Injured	Not injured	Not injured	Not injured	No	Admitted	NA	NA	NA	2–7 days	Admitted to ward	Little or no disability
25–34	Male	Single	Secondary	White-collar/Low exposure	Urban	Motorcyle_Occupant	Leisure	Not available	No	NA	One severe	Not injured	Not injured	Injured	Not injured	Not injured	Injured	No	Admitted	NA	NA	NA	2–7 days	Emergency ward observation	Minor disability
35–44	Male	Single	Primary	Manual/Farming	Urban	Motorcyle_Occupant	Leisure	Not available	No	6–23 hours	One severe	Not injured	Not injured	Not injured	Not injured	Not injured	Injured	No	Admitted	NA	NA	NA	2–7 days	Emergency ward observation	Minor disability
25–34	Male	Married/Partnered	Secondary	Manual/Farming	Urban	Motorcyle_Occupant	Leisure	NA	No	NA	Multiple severe	Not injured	Injured	Not injured	Not injured	Not injured	Not injured	No	Admitted	No	NA	NA	0–1 days	Emergency ward observation	Major disability
35–44	Male	Married/Partnered	University	Unemployed/Other	Urban	Motorcyle_Occupant	Travelling	Not available	No	<1 hour	One severe	Not injured	Not injured	Not injured	Not injured	Not injured	Not injured	No	Not admitted	NA	NA	NA	NA	Left against medical advice	NA
15–24	Male	Single	Secondary	Manual/Farming	Urban	Motorcyle_Occupant	Leisure	Not available	No	1–5 hours	One severe	Not injured	Not injured	Not injured	Not injured	Not injured	Injured	No	Admitted	NA	NA	NA	NA	Emergency ward observation	Major disability
15–24	Male	Single	Secondary	Manual/Farming	Urban	Motorcyle_Occupant	Work	Not available	No	NA	Multiple severe	Not injured	Injured	Injured	Not injured	Not injured	Not injured	No	Admitted	No	NA	NA	8–30 days	Admitted to ward	Minor disability
0–14	Male	Single	Secondary	Non-employed/Household	Urban	Motorcyle_Occupant	Leisure	Not available	No	1–5 hours	None	Not injured	Injured	Injured	Not injured	Not injured	Not injured	No	Admitted	NA	NA	NA	2–7 days	Admitted to ward	Little or no disability
15–24	Male	Married/Partnered	NA	Manual/Farming	Rural	Motorcyle_Occupant	NA	Not available	NA	NA	None	Not injured	Injured	Injured	Not injured	Not injured	Not injured	No	Admitted	NA	NA	NA	8–30 days	Admitted to ward	Minor disability
25–34	Male	Single	No formal education	Unemployed/Other	Rural	Motorcyle_Occupant	Leisure	Not available	No	<1 hour	Multiple severe	Not injured	Not injured	Injured	Not injured	Not injured	Injured	No	Admitted	NA	NA	NA	8–30 days	Admitted to ward	Minor disability
15–24	Male	Single	NA	White-collar/Low exposure	Urban	Motorcyle_Occupant	NA	NA	NA	?24 hours	None	Not injured	Not injured	Not injured	Not injured	Not injured	Not injured	No	Not admitted	NA	NA	NA	NA	Left against medical advice	NA
25–34	Female	Married/Partnered	NA	Manual/Farming	Urban	Motorcyle_Occupant	NA	NA	NA	?24 hours	One severe	Not injured	Not injured	Not injured	Not injured	Not injured	Not injured	No	Not admitted	NA	NA	NA	NA	Left against medical advice	NA
15–24	Male	Single	NA	Manual/Farming	Urban	Motorcyle_Occupant	NA	NA	NA	?24 hours	Multiple severe	Not injured	Not injured	Not injured	Not injured	Not injured	Not injured	No	Not admitted	NA	NA	NA	NA	Left against medical advice	NA
35–44	Female	Married/Partnered	Secondary	Manual/Farming	Urban	Motorcyle_Occupant	Leisure	Not available	No	?24 hours	One severe	Not injured	Not injured	Not injured	Not injured	Not injured	Injured	No	Admitted	NA	NA	NA	8–30 days	Directly to OR	Minor disability
15–24	Male	Single	No formal education	Manual/Farming	Rural	Motorcyle_Occupant	Leisure	Not available	No	NA	None	Not injured	Injured	Injured	Not injured	Not injured	Not injured	No	Admitted	NA	NA	NA	8–30 days	Admitted to ward	Little or no disability
25–34	Female	Previously married	No formal education	Non-employed/Household	Rural	Motorcyle_Occupant	Leisure	Not available	No	NA	One severe	Not injured	Not injured	Injured	Not injured	Not injured	Not injured	No	Admitted	NA	NA	NA	8–30 days	Admitted to ICU	Little or no disability
45–59	Male	NA	NA	Manual/Farming	Rural	Motorcyle_Occupant	Leisure	NA	NA	1–5 hours	One severe	Not injured	Not injured	Not injured	Not injured	Not injured	Not injured	No	Not admitted	NA	NA	NA	NA	Left against medical advice	NA
45–59	Male	Married/Partnered	Secondary	Non-employed/Household	Urban	Motorcyle_Occupant	Travelling	Not available	No	<1 hour	One severe	Not injured	Not injured	Not injured	Not injured	Not injured	Injured	No	Admitted	NA	NA	NA	0–1 days	Admitted to ward	Major disability
35–44	Male	Previously married	NA	Manual/Farming	Urban	Motorcyle_Occupant	NA	NA	NA	?24 hours	Multiple severe	Not injured	Not injured	Not injured	Not injured	Not injured	Not injured	No	Not admitted	NA	NA	NA	NA	Left against medical advice	NA
15–24	Male	Single	NA	Manual/Farming	Urban	Motorcyle_Occupant	NA	NA	Yes	?24 hours	One severe	Not injured	Not injured	Not injured	Not injured	Not injured	Not injured	No	Not admitted	NA	NA	NA	NA	Left against medical advice	NA
25–34	Male	Single	Secondary	Non-employed/Household	Urban	Motorcyle_Occupant	Travelling	Not available	No	NA	None	Not injured	Not injured	Injured	Not injured	Not injured	Not injured	No	Admitted	NA	NA	NA	0–1 days	Admitted to ward	Little or no disability
15–24	Male	Single	Secondary	Non-employed/Household	Urban	Motorcyle_Occupant	Travelling	Not available	No	NA	None	Not injured	Not injured	Injured	Not injured	Not injured	Not injured	No	Admitted	NA	NA	NA	8–30 days	Admitted to ward	Minor disability
35–44	Male	Married/Partnered	Secondary	Manual/Farming	Urban	Motorcyle_Occupant	Work	Not available	No	1–5 hours	One severe	Injured	Injured	Injured	Not injured	Injured	Injured	No	Admitted	NA	NA	NA	2–7 days	Admitted to ward	Little or no disability
15–24	Male	Single	Secondary	Manual/Farming	Urban	Motorcyle_Occupant	Work	Available but not used	No	1–5 hours	None	Injured	Injured	Injured	Not injured	Injured	Injured	No	Admitted	NA	NA	NA	2–7 days	Admitted to ward	Little or no disability
25–34	Male	Single	Secondary	Manual/Farming	Urban	Motorcyle_Occupant	Work	Not available	No	<1 hour	One severe	Not injured	Not injured	Not injured	Not injured	Not injured	Not injured	No	Admitted	NA	NA	NA	NA	Transferred	NA
15–24	Female	Single	NA	Non-employed/Household	Urban	Motorcyle_Occupant	Travelling	NA	NA	?24 hours	One severe	Not injured	Not injured	Not injured	Not injured	Not injured	Not injured	No	Not admitted	NA	NA	NA	NA	Left against medical advice	NA
35–44	Male	Married/Partnered	NA	Manual/Farming	Urban	Motorcyle_Occupant	Work	Not available	No	<1 hour	One severe	Not injured	Not injured	Not injured	Not injured	Not injured	Not injured	No	Not admitted	NA	NA	NA	NA	Left against medical advice	NA
45–59	Female	Previously married	Primary	Manual/Farming	Urban	Motorcyle_Occupant	Leisure	Not available	No	NA	One severe	Not injured	Not injured	Not injured	Not injured	Injured	Not injured	No	Admitted	NA	NA	NA	8–30 days	Admitted to ward	Major disability
60+	Male	Married/Partnered	Secondary	Manual/Farming	Urban	Motorcyle_Occupant	Travelling	Not available	No	NA	One severe	Not injured	Not injured	Not injured	Injured	Not injured	Not injured	No	Admitted	NA	NA	NA	2–7 days	Admitted to ward	Minor disability
15–24	Female	Single	Secondary	Non-employed/Household	Urban	Motorcyle_Occupant	Travelling	Not available	Yes	<1 hour	One severe	Not injured	Not injured	Not injured	Not injured	Not injured	Injured	No	Admitted	NA	NA	NA	8–30 days	Admitted to ward	Major disability
35–44	Male	Married/Partnered	NA	White-collar/Low exposure	Urban	Motorcyle_Occupant	Leisure	NA	NA	?24 hours	None	Not injured	Not injured	Not injured	Not injured	Not injured	Injured	No	Admitted	NA	NA	NA	2–7 days	Admitted to ward	Little or no disability
35–44	Male	Married/Partnered	University	White-collar/Low exposure	Urban	Motorcyle_Occupant	Travelling	Not available	No	NA	One severe	Not injured	Not injured	Not injured	Not injured	Not injured	Injured	No	Admitted	NA	NA	NA	8–30 days	Admitted to ward	Little or no disability
25–34	Male	Single	Secondary	Manual/Farming	Urban	Motorcyle_Occupant	Leisure	Not available	No	NA	Multiple severe	Not injured	Not injured	Not injured	Not injured	Not injured	Injured	No	Admitted	NA	NA	NA	2–7 days	Emergency ward observation	Major disability
45–59	Male	Married/Partnered	University	White-collar/Low exposure	Urban	Motorcyle_Occupant	Leisure	Not available	No	?24 hours	One severe	Not injured	Not injured	Injured	Injured	Not injured	Injured	No	Admitted	NA	NA	NA	NA	Emergency ward observation	Minor disability
15–24	Female	Single	Secondary	Non-employed/Household	Urban	Motorcyle_Occupant	Leisure	Not available	No	NA	One severe	Injured	Injured	Injured	Not injured	Injured	Injured	No	Admitted	NA	NA	NA	2–7 days	Admitted to ward	Minor disability
15–24	Male	Single	No formal education	Non-employed/Household	Urban	Motorcyle_Occupant	Leisure	Available but not used	No	NA	One severe	Not injured	Not injured	Not injured	Not injured	Not injured	Injured	No	Admitted	NA	NA	NA	2–7 days	Admitted to ward	Major disability
15–24	Male	Married/Partnered	Primary	Manual/Farming	Rural	Motorcyle_Occupant	Work	Not available	No	1–5 hours	Multiple severe	Not injured	Injured	Injured	Not injured	Not injured	Injured	Yes	Admitted	NA	NA	NA	>30 days	Admitted to ward	Minor disability
25–34	Male	Married/Partnered	No formal education	Manual/Farming	Urban	Motorcyle_Occupant	Work	Not available	No	NA	None	Not injured	Injured	Injured	Not injured	Injured	Not injured	No	Admitted	NA	NA	NA	2–7 days	Admitted to ward	Minor disability
35–44	Male	Married/Partnered	NA	Manual/Farming	Urban	Motorcyle_Occupant	NA	NA	NA	NA	None	Not injured	Injured	Injured	Not injured	Not injured	Not injured	No	Admitted	NA	NA	NA	0–1 days	Emergency ward observation	Little or no disability
15–24	Male	Single	NA	Manual/Farming	Urban	Motorcyle_Occupant	NA	NA	NA	NA	Multiple severe	Not injured	Injured	Not injured	Not injured	Not injured	Injured	No	Admitted	NA	NA	NA	0–1 days	Admitted to ward	Minor disability
25–34	Male	NA	NA	Manual/Farming	Urban	Motorcyle_Occupant	NA	NA	NA	NA	One severe	Not injured	Not injured	Not injured	Not injured	Not injured	Not injured	No	Not admitted	NA	NA	NA	NA	Left against medical advice	NA
15–24	Male	Single	NA	Manual/Farming	Urban	Motorcyle_Occupant	NA	NA	NA	NA	Multiple severe	Not injured	Not injured	Not injured	Not injured	Not injured	Not injured	No	Not admitted	NA	NA	NA	NA	Left against medical advice	NA
25–34	Male	Single	NA	White-collar/Low exposure	Urban	Motorcyle_Occupant	NA	NA	NA	<1 hour	None	Not injured	Not injured	Not injured	Not injured	Not injured	Not injured	No	Not admitted	NA	NA	NA	NA	Left against medical advice	NA
45–59	Male	Married/Partnered	No formal education	Manual/Farming	Urban	Motorcyle_Occupant	Leisure	Not available	Yes	NA	Multiple severe	Injured	Not injured	Not injured	Not injured	Not injured	Not injured	No	Admitted	NA	NA	NA	2–7 days	Admitted to ICU	Major disability
25–34	Female	Single	NA	White-collar/Low exposure	Urban	Motorcyle_Occupant	NA	NA	NA	NA	One severe	Not injured	Not injured	Not injured	Not injured	Not injured	Not injured	No	Not admitted	NA	NA	NA	NA	Left against medical advice	NA
15–24	Male	Single	NA	White-collar/Low exposure	Urban	Motorcyle_Occupant	Work	Not available	No	1–5 hours	One severe	Not injured	Injured	Not injured	Not injured	Not injured	Not injured	No	Admitted	NA	NA	NA	2–7 days	Admitted to ward	Minor disability
35–44	Male	Married/Partnered	No formal education	Manual/Farming	Rural	Motorcyle_Occupant	Work	Not available	No	NA	Multiple severe	Injured	Not injured	Not injured	Not injured	Not injured	Not injured	No	Admitted	NA	NA	NA	2–7 days	Admitted to ward	Minor disability
25–34	Male	Single	Primary	Manual/Farming	Rural	Motorcyle_Occupant	Work	Not available	No	NA	Multiple severe	Injured	Not injured	Not injured	Not injured	Not injured	Not injured	No	Admitted	NA	NA	Yes	8–30 days	Admitted to ward	Minor disability
35–44	Male	Married/Partnered	NA	Manual/Farming	Urban	Motorcyle_Occupant	NA	NA	Yes	?24 hours	One severe	Not injured	Not injured	Not injured	Not injured	Not injured	Not injured	No	Not admitted	NA	NA	NA	NA	Died	NA
35–44	Male	Single	NA	Manual/Farming	Urban	Motorcyle_Occupant	NA	NA	NA	?24 hours	One severe	Not injured	Not injured	Not injured	Not injured	Not injured	Injured	No	Admitted	NA	NA	NA	8–30 days	Admitted to ward	Little or no disability
15–24	Male	Single	NA	Non-employed/Household	Urban	Motorcyle_Occupant	NA	NA	NA	NA	None	Not injured	Injured	Injured	Not injured	Not injured	Not injured	No	Admitted	NA	NA	NA	0–1 days	Admitted to ward	Little or no disability
60+	Male	Married/Partnered	Primary	Non-employed/Household	Urban	Motorcyle_Occupant	Travelling	Not available	No	NA	None	Not injured	Not injured	Not injured	Injured	Injured	Not injured	No	Admitted	NA	NA	NA	2–7 days	Emergency ward observation	Little or no disability
25–34	Male	Single	NA	White-collar/Low exposure	Urban	Motorcyle_Occupant	NA	NA	NA	NA	None	Not injured	Not injured	Injured	Not injured	Not injured	Not injured	No	Admitted	NA	NA	NA	2–7 days	Admitted to ward	Little or no disability
15–24	Female	Single	Secondary	White-collar/Low exposure	Urban	Motorcyle_Occupant	Work	NA	No	NA	Multiple severe	Not injured	Not injured	Not injured	Not injured	Injured	Injured	No	Admitted	NA	NA	NA	>30 days	Directly to OR	Minor disability
25–34	Male	Married/Partnered	Secondary	Manual/Farming	Rural	Motorcyle_Occupant	Travelling	NA	NA	NA	Multiple severe	Injured	Not injured	Not injured	Not injured	Not injured	Not injured	No	Admitted	NA	NA	NA	8–30 days	Admitted to ICU	Minor disability
25–34	Male	Single	Primary	Manual/Farming	Urban	Motorcyle_Occupant	Leisure	Not available	No	NA	One severe	Not injured	Not injured	Injured	Not injured	Not injured	Not injured	No	Admitted	NA	NA	NA	NA	Emergency ward observation	Minor disability
15–24	Male	Single	Secondary	Manual/Farming	Urban	Motorcyle_Occupant	Work	Not available	No	<1 hour	One severe	Not injured	Not injured	Not injured	Not injured	Not injured	Not injured	No	Not admitted	NA	NA	NA	NA	Left against medical advice	NA
[truncated: 1,127 more rows]
